# Supplementary material for: Poor neutralization and rapid decay of antibodies to SARS-CoV-2 variants in vaccinated dialysis patients
Source: PLoS One. 2022 Feb 10;17(2):e0263328. doi: 10.1371/journal.pone.0263328 (PMC8830698; doi:10.1371/journal.pone.0263328)
Supplement: S1 File — (ZIP) [file pone.0263328.s007.zip]

Archive with 11 entries (10 files):
- Source data files/
- Source data files/Source Data Fig 1.xlsx
- Source data files/Source Data Fig 2.xlsx
- Source data files/Source Data Fig 3.xlsx
- Source data files/Source Data Fig 4.xlsx
- Source data files/Source Data Fig S1.xlsx
- Source data files/Source Data Fig S2.xlsx
- Source data files/Source Data Fig S3.xlsx
- Source data files/Source Data Fig S4.xlsx
- Source data files/Source Data Fig S5.xlsx
- Source data files/Source Data Fig S6.xlsx
