# Supplementary material for: Poor neutralization and rapid decay of antibodies to SARS-CoV-2 variants in vaccinated dialysis patients
Source: PLoS One. 2022 Feb 10;17(2):e0263328. doi: 10.1371/journal.pone.0263328 (PMC8830698; doi:10.1371/journal.pone.0263328)
Supplement: S1 File — (ZIP) [file pone.0263328.s007.zip › Source data files/Source Data Fig 1.xlsx]

## Sheet: a
	HC + P/B	HC - P/B	HD + P/B	HD - P/B	PD + P/B	PD - P/B	HD + M	HD - M	PD - M
CoVax-HCW-001	9667
CoVax-HCW-002	10689
CoVax-HCW-003	9217
CoVax-HCW-004	6620
CoVax-HCW-005	11654
CoVax-HCW-006	7470
CoVax-HCW-007	8554
CoVax-HCW-008	7337
CoVax-HCW-009	11799
CoVax-HCW-010	13219
CoVax-HCW-011	7591
CoVax-HCW-012	3237
CoVax-HCW-013	10211
CoVax-HCW-014	7908
CoVax-HCW-015	2688
CoVax-HCW-016	13046
CoVax-HCW-017	3593
CoVax-HCW-018	7792
CoVax-HCW-019	4025
CoVax-HCW-020	5976
CoVax-HCW-021	7215
CoVax-HCW-022	6532
CoVax-HCW-023	8642
CoVax-HCW-024	9413
CoVax-HCW-026		16453
CoVax-HCW-027		6253
CoVax-HCW-028		8731
CoVax-HCW-029		3741
CoVax-HCW-030		11136
CoVax-HCW-031		1692
CoVax-HCW-032		5047
CoVax-HCW-033		6654
CoVax-HCW-035		3126
CoVax-HCW-036		5315
CoVax-HCW-037		1646
CoVax-HCW-038		4041
CoVax-HCW-039		6807
CoVax-HCW-040		4166
CoVax-HCW-041		1656
CoVax-HCW-042		4405
CoVax-HCW-043		7954
CoVax-HCW-044		3470
CoVax-HCW-045		1521
CoVax-HCW-046		3281
CoVax-HCW-047		2851
CoVax-HCW-048		4527
CoVax-HCW-049		3265
CoVax-HCW-050		3004
OBV001			76894
OBV011			11369
OBV017			63.99
ODL010			10113
ODL011			5675
ODL018			38.3
ODL029							47524
ORBV012			28672
ORBV016			97760
ORBV017			22144
ORBV025			37629
ORBV028			3002
ORBV036			16582
ORBV038			95737
ORL001			19756
ORL002			81787
ORL021			67814
ORL034			804.8
ORL036			248601
ORL039			15584
ORL044			84143
ORLCS009			13199
ORLCS010			16895
OBV002				1604
OBV003				415.4
OBV004				194.2
OBV005								2181
OBV007				974.4
OBV008				965.3
OBV010								4015
OBV012				57.93
OBV013				2354
OBV014								2814
OBV015				2032
OBV021								5.793
OBV022				2407
ODL001				17959
ODL002				571.8
ODL003				9511
ODL004								1172
ODL005								12941
ODL006				5102
ODL007				6623
ODL008				16256
ODL009				3052
ODL012				420.2
ODL013				178
ODL014				900
ODL016				737.9
ODL017				382.7
ODL019				3299
ODL020				306.4
ODL022				1122
ODL023								1389
ODL024				4132
ODL025				667.6
ODL026				548.8
ODL030								1985
ODL031				6887
ODL032				14.25
ORBV003								6038
ORBV005								10372
ORBV006				2433
ORBV007				501.8
ORBV008				928.9
ORBV009				776.9
ORBV010				158.8
ORBV011				2431
ORBV013				2754
ORBV014				2716
ORBV018				1691
ORBV019				2335
ORBV020				1639
ORBV021				3654
ORBV023				2830
ORBV024				270.4
ORBV026								2991
ORBV027								12743
ORBV029								4472
ORBV030				402.1
ORBV031				6.085
ORBV033				9.437
ORBV035								3862
ORBV039				458.4
ORBV040				360
ORL003				29.43
ORL004				2196
ORL005				223.1
ORL006				1794
ORL007								1865
ORL008								18973
ORL010				749.5
ORL011				50.61
ORL012				1073
ORL016								4485
ORL017								5720
ORL018				1056
ORL019				1541
ORL022								1675
ORL023				3015
ORL024				95.97
ORL025				790.7
ORL026				214
ORL027				2246
ORL031								859.6
ORL032				872.1
ORL033								14341
ORL035				141.8
ORL038				35.88
ORL041				1411
ORL042				2883
ORL043				24.23
ORL045				178.4
ORL046				955.7
ORL047				9256
ORL049				201.3
ORL051				7162
ORL052				1572
ORL053				2933
ORL055				4362
ORL056				640.9
ORL057				514.1
ORL058								4371
ORLCS001				267.6
ORLCS002				5086
ORLCS003				2825
ORLCS005				432.8
ORLCS006				2113
ORLCS007				9842
ORLCS008				5251
OBV019					19576
OBV006									1591
OBV018									7736
OBV020						2413
OBV023						1972
ORBV032						1574
ORBV041						8010
ORL013						1851
ORL020						1815
ORL028						197.2
ORL048						1846
ORL050						324.3
ORL054						2917

## Sheet: b
	No	Low	High					No	Low	High
All HC			100				HC + P/B			100
All DP	5.59	29.37	65.03				HC - P/B			100
							HD + P/B	4.55	9.09	86.36
							HD + M			100
							HD - P/B	7.06	43.53	49.41
							HD - M	4.55	4.55	90.9
							PD + P/B			100
							PD - P/B		20	80
							PD - M			100

## Sheet: c
HC prev. infected	T0	T1	T2			HC naïve	T0	T1	T2			HD prev. infected	T0	T1	T2			HD naïve	T0	T1	T2			All PD	T0	T1	T2
CoVax-HCW-001	145.4	7347	9667			CoVax-HCW-026	6.078	959.3	16453			OBV001	41.91		76894			OBV002	5.056		1604			OBV019	194.7		19576
CoVax-HCW-002	248.1	9887	10689			CoVax-HCW-027	4.993	164.1	6253			ORBV012	2.835		28672			OBV003	11.03		415.4			OBV006	7.011		1591
CoVax-HCW-003	209.3	16672	9217			CoVax-HCW-028	5.112	97.37	8731			ORBV028	9.283		3002			OBV004	3.47		194.2			OBV018	5.887		7736
CoVax-HCW-004	211.2	3497	6620			CoVax-HCW-029	6.511	399.3	3741			ORBV038	4.074		95737			OBV005	19.09	14.8	2181			OBV020	4.977		2413
CoVax-HCW-005	297.6	17227	11654			CoVax-HCW-030	5.965	392.3	11136			ORL001	2.372		19756			OBV007	7.133		974.4			OBV023	6.849		1972
CoVax-HCW-006	112.5	9104	7470			CoVax-HCW-031	4.754	312.9	1692			ORL021	8.909		67814			OBV008	16.55		965.3			ORBV032	3.774		1574
CoVax-HCW-007	44.97	9203	8554			CoVax-HCW-032	5.22	189.8	5047			ORL036	7.601		248601			OBV010	7.628		4015			ORBV041	9.71		8010
CoVax-HCW-008	101.2	9978	7337			CoVax-HCW-033	4.731	474.3	6654			ORL039	5.065		15584			OBV012	6.125		57.93			ORL013	3.101		1851
CoVax-HCW-009	133	9908	11799			CoVax-HCW-035	5.586	47.45	3126			ORLCS010	18.76		16895			OBV013	5.477	20.56	2354			ORL020	5.275		1815
CoVax-HCW-010	118.3	24547	13219			CoVax-HCW-036	7.156	291.4	5315			OBV011	3849		11369			OBV014	3.287	19.81	2814			ORL028	2.068		197.2
CoVax-HCW-011	23.74	10419	7591			CoVax-HCW-037	5.175	145.6	1646			OBV017	24.14		63.99			OBV015	5.038		2032			ORL048	4.209		1846
CoVax-HCW-012	68.68	1355	3237			CoVax-HCW-038	5.463	140.4	4041			ODL010	462.6		10113			OBV021	3.578	8.633	5.793			ORL050	3.012		324.3
CoVax-HCW-013	46.62	13439	10211			CoVax-HCW-039	6.443	203.6	6807			ODL011	118.4		5675			OBV022	10.44		2407			ORL054	5.941		2917
CoVax-HCW-014	91.75	10673	7908			CoVax-HCW-040	14.95	4409	4166			ODL018	4.341		38.3			ODL001	5.036		17959
CoVax-HCW-015	152.4	5094	2688			CoVax-HCW-041	6.501	20.61	1656			ODL029	649.1		47524			ODL002	6.786	21.1	571.8
CoVax-HCW-016	287.3	13833	13046			CoVax-HCW-042	6.264	656.5	4405			ORBV016	1211		97760			ODL003	5.736		9511
CoVax-HCW-017	66.8	2440	3593			CoVax-HCW-043	6.307	275.6	7954			ORBV017	1001		22144			ODL004	16.27		1172
CoVax-HCW-018	34.36	10857	7792			CoVax-HCW-044	4.87	176.3	3470			ORBV025	564.8		37629			ODL005	4.32	17601	12941
CoVax-HCW-019	33.57	3740	4025			CoVax-HCW-045	5.627	33.53	1521			ORBV036	4.643		16582			ODL006	32.2		5102
CoVax-HCW-020	222.4	8724	5976			CoVax-HCW-046	7.368	125.4	3281			ORL002	415.5		81787			ODL007	4.305		6623
CoVax-HCW-021	52.64	8876	7215			CoVax-HCW-047	4.599	458.9	2851			ORL034	6.755		804.8			ODL008	4.961		16256
CoVax-HCW-022	58.51	8456	6532			CoVax-HCW-048	5.709	40.59	4527			ORL044	774.7	14749	84143			ODL009	2.194		3052
CoVax-HCW-023	42.57	12218	8642			CoVax-HCW-049	7.4	26.9	3265			ORLCS009	395.6	7826	13199			ODL012	3.422		420.2
CoVax-HCW-024	56.07	8456	9413			CoVax-HCW-050	15.64	240.5	3004									ODL013	8.738		178
																		ODL014	4.926		900
																		ODL016	3.838		737.9
																		ODL017	10.41		382.7
																		ODL019	4.562		3299
																		ODL020	32.33		306.4
																		ODL022	14.22	31.14	1122
																		ODL023	10.56		1389
																		ODL024	8.686		4132
																		ODL025	6.482		667.6
																		ODL026	3.578		548.8
																		ODL030	4.944	4.877	1985
																		ODL031	3.87		6887
																		ODL032	4.304		14.25
																		ORBV003	4.886		6038
																		ORBV005	6.093	96.81	10372
																		ORBV006	3.907		2433
																		ORBV007	3.717		501.8
																		ORBV008	2.827		928.9
																		ORBV009	7.332		776.9
																		ORBV010	5.292		158.8
																		ORBV011	3.125		2431
																		ORBV013	5.644		2754
																		ORBV014	2.946		2716
																		ORBV018	5.792	10.82	1691
																		ORBV019	9.015		2335
																		ORBV020	4.991		1639
																		ORBV021	14.81		3654
																		ORBV023	4.731		2830
																		ORBV024	4.089		270.4
																		ORBV026	2.9		2991
																		ORBV027	6.129		12743
																		ORBV029	8.884	97.53	4472
																		ORBV030	4.498		402.1
																		ORBV031	3.215		6.085
																		ORBV033	5.506	3.149	9.437
																		ORBV035	2.478		3862
																		ORBV039	6.284		458.4
																		ORBV040	3.6		360
																		ORL003	4.067		29.43
																		ORL004	5.831		2196
																		ORL005	5.724		223.1
																		ORL006	2.711		1794
																		ORL007	3.409	14.55	1865
																		ORL008	2.496	323	18973
																		ORL010	4.515		749.5
																		ORL011	3.21		50.61
																		ORL012	8.407		1073
																		ORL016	3.833	7.87	4485
																		ORL017	3.594	5.298	5720
																		ORL018	3.363		1056
																		ORL019	5.412		1541
																		ORL022	7.313	8.835	1675
																		ORL023	6.272		3015
																		ORL024	4.682		95.97
																		ORL025	3.348		790.7
																		ORL026	5.608		214
																		ORL027	5.133		2246
																		ORL031	13.34	43.4	859.6
																		ORL032	4.376		872.1
																		ORL033	6.47	29.17	14341
																		ORL035	4.109		141.8
																		ORL038	2.828		35.88
																		ORL041	5.596		1411
																		ORL042	4.298		2883
																		ORL043	4.912		24.23
																		ORL045	19.16		178.4
																		ORL046	5.774		955.7
																		ORL047	6.805		9256
																		ORL049	7.181	10.49	201.3
																		ORL051	6.08		7162
																		ORL052	3.82		1572
																		ORL053	3.856		2933
																		ORL055	3.332		4362
																		ORL056	9.228		640.9
																		ORL057	5.962		514.1
																		ORL058	5.464	52.1	4371
																		ORLCS001	3.623	4.711	267.6
																		ORLCS002	5.273	2459	5086
																		ORLCS003	3.213		2825
																		ORLCS005	4.223		432.8
																		ORLCS006	4.867		2113
																		ORLCS007	9.06		9842
																		ORLCS008	4.744	168.6	5251

## Sheet: d
		SARS-CoV-2 RBD IgG (ED50)
	SARS-CoV-2 S IgG (ED50)	HC prev. inf.	HC naïve	HD prev. inf.	HD naïve	PD prev. inf.	PD naïve	All
CoVax-HCW-001	9667	5846						5846
CoVax-HCW-002	10689	6464						6464
CoVax-HCW-003	9217	7417						7417
CoVax-HCW-004	6620	3990						3990
CoVax-HCW-005	11654	7361						7361
CoVax-HCW-006	7470	5502						5502
CoVax-HCW-007	8554	6701						6701
CoVax-HCW-008	7337	4336						4336
CoVax-HCW-009	11799	8449						8449
CoVax-HCW-010	13219	7143						7143
CoVax-HCW-011	7591	5292						5292
CoVax-HCW-012	3237	2523						2523
CoVax-HCW-013	10211	7453						7453
CoVax-HCW-014	7908	5667						5667
CoVax-HCW-015	2688	2054						2054
CoVax-HCW-016	13046	11173						11173
CoVax-HCW-017	3593	2146						2146
CoVax-HCW-018	7792	4180						4180
CoVax-HCW-019	4025	2604						2604
CoVax-HCW-020	5976	4728						4728
CoVax-HCW-021	7215	4881						4881
CoVax-HCW-022	6532	5016						5016
CoVax-HCW-023	8642	5761						5761
CoVax-HCW-024	9413	6754						6754
CoVax-HCW-026	16453		19505					19505
CoVax-HCW-027	6253		7441					7441
CoVax-HCW-028	8731		12748					12748
CoVax-HCW-029	3741		5203					5203
CoVax-HCW-030	11136		11070					11070
CoVax-HCW-031	1692		2166					2166
CoVax-HCW-032	5047		5972					5972
CoVax-HCW-033	6654		9115					9115
CoVax-HCW-035	3126		3627					3627
CoVax-HCW-036	5315		7003					7003
CoVax-HCW-037	1646		1580					1580
CoVax-HCW-038	4041		4427					4427
CoVax-HCW-039	6807		9214					9214
CoVax-HCW-040	4166		3089					3089
CoVax-HCW-041	1656		2014					2014
CoVax-HCW-042	4405		5132					5132
CoVax-HCW-043	7954		10793					10793
CoVax-HCW-044	3470		4388					4388
CoVax-HCW-045	1521		1563					1563
CoVax-HCW-046	3281		4586					4586
CoVax-HCW-047	2851		3511					3511
CoVax-HCW-048	4527		5572					5572
CoVax-HCW-049	3265		3901					3901
CoVax-HCW-050	3004		3686					3686
OBV001	76894			36177				36177
OBV011	28672			36833				36833
OBV017	3002			2619				2619
ODL010	95737			135738				135738
ODL011	19756			30121				30121
ODL018	67814			34992				34992
ODL029	118240			90282				90282
ORBV012	248601			77443				77443
ORBV016	15584			12634				12634
ORBV017	16895			15129				15129
ORBV025	11369			7625				7625
ORBV028	63.99			139				139
ORBV036	10113			7892				7892
ORBV038	5675			4043				4043
ORL001	38.3			61.79				61.79
ORL002	47524			24730				24730
ORL021	97760			34185				34185
ORL034	37629			13139				13139
ORL036	16582			20818				20818
ORL039	81787			21746				21746
ORL044	804.8			1271				1271
ORLCS009	84143			35806				35806
ORLCS010	13199			11140				11140
OBV002	1604				1974			1974
OBV003	415.4				507.3			507.3
OBV004	194.2				244.4			244.4
OBV005	2181				3134			3134
OBV007	974.4				1413			1413
OBV008	965.3				705.5			705.5
OBV010	4015				5148			5148
OBV012	57.93				31.59			31.59
OBV013	2354				2684			2684
OBV014	2814				3624			3624
OBV015	2032				1864			1864
OBV021	5.793				8.771			8.771
OBV022	2407				3461			3461
ODL001	17959				19224			19224
ODL002	571.8				467.6			467.6
ODL003	9511				8329			8329
ODL004	1172				574.8			574.8
ODL005	12941				13919			13919
ODL006	5102				6728			6728
ODL007	6623				10546			10546
ODL008	16256				27337			27337
ODL009	3052				4083			4083
ODL012	420.2				309.7			309.7
ODL013	178				167			167
ODL014	900				1209			1209
ODL016	737.9				903.2			903.2
ODL017	382.7				233.1			233.1
ODL019	3299				4708			4708
ODL020	306.4				22.74			22.74
ODL022	1122				454.6			454.6
ODL023	1389				1999			1999
ODL024	4132				5664			5664
ODL025	667.6				812.8			812.8
ODL026	548.8				714			714
ODL030	1985				2333			2333
ODL031	6887				9685			9685
ODL032	14.25				210.4			210.4
ORBV003	6038				6822			6822
ORBV005	10372				8362			8362
ORBV006	2433				2894			2894
ORBV007	501.8				533.1			533.1
ORBV008	928.9				797.1			797.1
ORBV009	776.9				967			967
ORBV010	158.8				147			147
ORBV011	2431				3228			3228
ORBV013	2754				2705			2705
ORBV014	2716				3926			3926
ORBV018	1691				1856			1856
ORBV019	2335				2310			2310
ORBV020	1639				2303			2303
ORBV021	3654				3576			3576
ORBV023	2830				3316			3316
ORBV024	270.4				261.8			261.8
ORBV026	2991				3191			3191
ORBV027	12743				6847			6847
ORBV029	4472				5646			5646
ORBV030	402.1				156			156
ORBV031	6.085				22.68			22.68
ORBV033	9.437				22.56			22.56
ORBV035	3862				5103			5103
ORBV039	458.4				307.1			307.1
ORBV040	360				518.9			518.9
ORL003	29.43				58.31			58.31
ORL004	2196				1674			1674
ORL005	223.1				202			202
ORL006	1794				2779			2779
ORL007	1865				2414			2414
ORL008	18973				29526			29526
ORL010	749.5				559.5			559.5
ORL011	50.61				21.37			21.37
ORL012	1073				1871			1871
ORL016	4485				5633			5633
ORL017	5720				5895			5895
ORL018	1056				1263			1263
ORL019	1541				1193			1193
ORL022	1675				1781			1781
ORL023	3015				3282			3282
ORL024	95.97				45.83			45.83
ORL025	790.7				1129			1129
ORL026	214				215.4			215.4
ORL027	2246				2431			2431
ORL031	859.6				1125			1125
ORL032	872.1				950.8			950.8
ORL033	14341				19313			19313
ORL035	141.8				217.2			217.2
ORL038	35.88				94.48			94.48
ORL041	1411				1529			1529
ORL042	2883				4364			4364
ORL043	24.23				21.81			21.81
ORL045	178.4				138			138
ORL046	955.7				403.7			403.7
ORL047	9256				447.7			447.7
ORL049	201.3				22.55			22.55
ORL051	7162				11010			11010
ORL052	1572				2144			2144
ORL053	2933				3332			3332
ORL055	4362				6149			6149
ORL056	640.9				848.4			848.4
ORL057	514.1				605.8			605.8
ORL058	4371				4671			4671
ORLCS001	267.6				251.1			251.1
ORLCS002	5086				5430			5430
ORLCS003	2825				4933			4933
ORLCS005	432.8				565.2			565.2
ORLCS006	2113				2768			2768
ORLCS007	9842				14367			14367
ORLCS008	5251				1388			1388
OBV019	19576					14488		14488
OBV006	1591						1929	1929
OBV018	7736						8439	8439
OBV020	2413						3074	3074
OBV023	1972						2064	2064
ORBV032	1574						2145	2145
ORBV041	8010						11920	11920
ORL013	1851						2709	2709
ORL020	1815						1937	1937
ORL028	197.2						467.5	467.5
ORL048	1846						1801	1801
ORL050	324.3						231.8	231.8
ORL054	2917						3472	3472

## Sheet: e
	HC + P/B	HC - P/B	HD + P/B	HD - P/B	PD + P/B	PD - P/B	HD + M	HD - M	PD - M
CoVax-HCW-001	12.26
CoVax-HCW-002	7.735
CoVax-HCW-003	10.87
CoVax-HCW-004	9.875
CoVax-HCW-005	8.518
CoVax-HCW-006	10.33
CoVax-HCW-007	12.76
CoVax-HCW-008	12.16
CoVax-HCW-009	17.55
CoVax-HCW-010	12.47
CoVax-HCW-011	7.237
CoVax-HCW-012	8.806
CoVax-HCW-013	8.358
CoVax-HCW-014	12.45
CoVax-HCW-015	5.732
CoVax-HCW-016	17.1
CoVax-HCW-017	10.99
CoVax-HCW-018	7.087
CoVax-HCW-019	7.334
CoVax-HCW-020	10.69
CoVax-HCW-021	14.8
CoVax-HCW-022	10.5
CoVax-HCW-023	12.21
CoVax-HCW-024	9.398
CoVax-HCW-026		60.07
CoVax-HCW-027		14.65
CoVax-HCW-028		13.72
CoVax-HCW-029		10.61
CoVax-HCW-030		11.3
CoVax-HCW-031		7.404
CoVax-HCW-032		14.49
CoVax-HCW-033		14.96
CoVax-HCW-035		4.825
CoVax-HCW-036		14.44
CoVax-HCW-037		7.667
CoVax-HCW-038		7.996
CoVax-HCW-039		14.25
CoVax-HCW-040		12.3
CoVax-HCW-041		26.75
CoVax-HCW-042		9.717
CoVax-HCW-043		8.502
CoVax-HCW-044		7.301
CoVax-HCW-045		9.281
CoVax-HCW-046		6.941
CoVax-HCW-047		10.3
CoVax-HCW-048		16.99
CoVax-HCW-049		9.143
CoVax-HCW-050		9.427
OBV001			41.83
ORBV012			217.2
ORBV028			17.15
ORBV038			134.4
ORL001			12.67
ORL021			21.19
ORL036			20.9
ORL039			16.48
ORLCS010			29.86
OBV011			29.94
OBV017			5.755
ODL010			17.7
ODL011			8.389
ODL018			3.056
ORBV016			36.3
ORBV017			27.03
ORBV025			13.68
ORBV036			259.3
ORL002			57.93
ORL034			6.265
ORL044			81.82
ORLCS009			22.42
ODL029							19.54
OBV002				9.095
OBV003				9.094
OBV004				2.729
OBV007				11.93
OBV008				4.276
OBV012				3.375
OBV013				11.03
OBV015				10.58
OBV022				10.91
ODL001				33.75
ODL002				5.093
ODL003				15.04
ODL006				10.06
ODL007				73.34
ODL008				36.36
ODL009				15.81
ODL012				6.315
ODL013				2.447
ODL014				4.498
ODL016				2.997
ODL017				10.51
ODL019				10.58
ODL020				12.58
ODL022				8.55
ODL024				12.88
ODL025				4.692
ODL026				2.364
ODL031				18.1
ODL032				2.128
ORBV006				8.986
ORBV007				8.022
ORBV008				6.233
ORBV009				6.133
ORBV010				4.645
ORBV011				12.09
ORBV013				19.08
ORBV014				12.16
ORBV018				6.829
ORBV019				20.74
ORBV020				11.58
ORBV021				9.14
ORBV023				9.286
ORBV024				2.623
ORBV030				7.872
ORBV031				5.132
ORBV033				3.52
ORBV039				6.328
ORBV040				24.08
ORL003				4.065
ORL004				5.329
ORL005				3.735
ORL006				14.28
ORL010				5.356
ORL011				1.714
ORL012				7.475
ORL018				18.6
ORL019				4.601
ORL023				51.65
ORL024				2.748
ORL025				8.912
ORL026				7.607
ORL027				20.15
ORL032				4.388
ORL035				3.111
ORL038				1.605
ORL041				11.86
ORL042				9.451
ORL043				4.905
ORL045				5.181
ORL046				8.901
ORL047				17.29
ORL049				5.064
ORL051				21.53
ORL052				23.94
ORL053				14.87
ORL055				9.973
ORL056				6.348
ORL057				9.121
ORLCS001				4.395
ORLCS002				25.8
ORLCS003				30.72
ORLCS005				9.195
ORLCS006				7.026
ORLCS007				148.4
ORLCS008				15.34
OBV005								4.691
OBV010								16.21
OBV014								25.9
OBV021								2.959
ODL004								10.35
ODL005								14.94
ODL023								5.869
ODL030								5.365
ORBV003								55.45
ORBV005								11.64
ORBV026								4.756
ORBV027								44.17
ORBV029								10.88
ORBV035								14.8
ORL007								16.03
ORL008								7.66
ORL016								19.34
ORL017								17.63
ORL022								19.08
ORL031								5.317
ORL033								47.37
ORL058								13.39
OBV019					7.471
OBV020						22.74
OBV023						6.656
ORBV032						7.263
ORBV041						16.11
ORL013						9.175
ORL020						15.44
ORL028						5.054
ORL048						6.014
ORL050						5.526
ORL054						11.14
OBV006									12.6
OBV018									11.54

## Sheet: f
	HC + P/B	HC - P/B	HD + P/B	HD - P/B	PD + P/B	PD - P/B	HD + M	HD - M	PD - M
CoVax-HCW-001	403.9
CoVax-HCW-002	658.7
CoVax-HCW-003	82.65
CoVax-HCW-004	1172
CoVax-HCW-005	1500
CoVax-HCW-006	18.62
CoVax-HCW-007	133
CoVax-HCW-008	70.82
CoVax-HCW-009	1958
CoVax-HCW-010	208.3
CoVax-HCW-011	275.2
CoVax-HCW-012	231.1
CoVax-HCW-013	176.4
CoVax-HCW-014	284.9
CoVax-HCW-015	474
CoVax-HCW-016	432.8
CoVax-HCW-017	73.59
CoVax-HCW-018	294.7
CoVax-HCW-019	177.8
CoVax-HCW-020	243.5
CoVax-HCW-021	1098
CoVax-HCW-022	178.7
CoVax-HCW-023	318
CoVax-HCW-024	422
CoVax-HCW-026		62.88
CoVax-HCW-027		39.67
CoVax-HCW-028		32.35
CoVax-HCW-029		31.56
CoVax-HCW-030		259.3
CoVax-HCW-031		95.82
CoVax-HCW-032		56.58
CoVax-HCW-033		77.34
CoVax-HCW-035		30.32
CoVax-HCW-036		304.5
CoVax-HCW-037		72.12
CoVax-HCW-038		53.1
CoVax-HCW-039		191.9
CoVax-HCW-040		25.55
CoVax-HCW-041		271.5
CoVax-HCW-042		360.7
CoVax-HCW-043		558.1
CoVax-HCW-044		57.82
CoVax-HCW-045		114.8
CoVax-HCW-046		84.65
CoVax-HCW-047		84.25
CoVax-HCW-048		25.85
CoVax-HCW-049		95.89
CoVax-HCW-050		176.2
OBV001			265.5
ORBV012			359.2
ORBV028			312
ORBV038			735.4
ORL001			26.13
ORL021			473.5
ORL036			81.41
ORL039			228.4
ORLCS010			794.6
OBV011			170.6
OBV017			11.48
ODL010			252.2
ODL011			103.6
ODL018			11.66
ORBV016			520.1
ORBV017			116.5
ORBV025			189.2
ORBV036			375.2
ORL002			2172
ORL034			29.48
ORL044			363.1
ORLCS009			3834
ODL029							1104
OBV002				7.761
OBV003				13.14
OBV004				16.92
OBV007				54.81
OBV008				17
OBV012				9.976
OBV013				12.75
OBV015				58.53
OBV022				92.32
ODL001				51.88
ODL002				163.5
ODL003				643.5
ODL006				80.77
ODL007				417.3
ODL008				14.05
ODL009				14.63
ODL012				17.86
ODL013				8.568
ODL014				13.83
ODL016				19
ODL017				55.56
ODL019				99.82
ODL020				11424
ODL022				21.9
ODL024				55.16
ODL025				25.27
ODL026				13.59
ODL031				109.7
ODL032				3.787
ORBV006				36.47
ORBV007				9.916
ORBV008				301.8
ORBV009				216.7
ORBV010				15.51
ORBV011				54.8
ORBV013				92.32
ORBV014				101.8
ORBV018				44.59
ORBV019				92.84
ORBV020				70.47
ORBV021				120.2
ORBV023				529.5
ORBV024				28.18
ORBV030				17.62
ORBV031				8.577
ORBV033				1.924
ORBV039				18.66
ORBV040				62
ORL003				6.751
ORL004				530.8
ORL005				21.6
ORL006				23.16
ORL010				70.32
ORL011				5.057
ORL012				168.5
ORL018				37.1
ORL019				22.92
ORL023
ORL024				11.11
ORL025				121.4
ORL026				7.195
ORL027				74.8
ORL032				15.33
ORL035				34.01
ORL038				36.2
ORL041				86.69
ORL042				52.12
ORL043				5.809
ORL045				13.02
ORL046				30.29
ORL047				260.1
ORL049				9.989
ORL051				21.93
ORL052				30.14
ORL053				165.6
ORL055				552.7
ORL056				27.5
ORL057				17.09
ORLCS001				15.91
ORLCS002				1191
ORLCS003				46.47
ORLCS005				62.37
ORLCS006				52.06
ORLCS007				543.4
ORLCS008				139.5
OBV005								286.4
OBV010								257
OBV014								128.4
OBV021								5.298
ODL004								146.6
ODL005								971.5
ODL023								19.94
ODL030								17.44
ORBV003								295.9
ORBV005								138.8
ORBV026								83.86
ORBV027								54.11
ORBV029								125.3
ORBV035								49.41
ORL007								202.2
ORL008								1805
ORL016								529.1
ORL017								192.5
ORL022								363.1
ORL031								42.51
ORL033								71.11
ORL058								158.4
OBV019					1560
OBV020						82.53
OBV023						72.17
ORBV032						51.36
ORBV041						199.9
ORL013						98.51
ORL020						100.9
ORL028						47.28
ORL048						56.17
ORL050						8.502
ORL054						44.85
OBV006									21.87
OBV018									278.2

## Sheet: g
		SARS-CoV-2 S IgA (ED50)
	SARS-CoV-2 S IgG (ED50)	HC prev. inf.	HC naïve	HD prev. inf.	HD naïve	PD prev. inf.	PD naïve	All
CoVax-HCW-001	9667	403.9						403.9
CoVax-HCW-002	10689	658.7						658.7
CoVax-HCW-003	9217	82.65						82.65
CoVax-HCW-004	6620	1172						1172
CoVax-HCW-005	11654	1500						1500
CoVax-HCW-006	7470	18.62						18.62
CoVax-HCW-007	8554	133						133
CoVax-HCW-008	7337	70.82						70.82
CoVax-HCW-009	11799	1958						1958
CoVax-HCW-010	13219	208.3						208.3
CoVax-HCW-011	7591	275.2						275.2
CoVax-HCW-012	3237	231.1						231.1
CoVax-HCW-013	10211	176.4						176.4
CoVax-HCW-014	7908	284.9						284.9
CoVax-HCW-015	2688	474						474
CoVax-HCW-016	13046	432.8						432.8
CoVax-HCW-017	3593	73.59						73.59
CoVax-HCW-018	7792	294.7						294.7
CoVax-HCW-019	4025	177.8						177.8
CoVax-HCW-020	5976	243.5						243.5
CoVax-HCW-021	7215	1098						1098
CoVax-HCW-022	6532	178.7						178.7
CoVax-HCW-023	8642	318						318
CoVax-HCW-024	9413	422						422
CoVax-HCW-026	16453		62.88					62.88
CoVax-HCW-027	6253		39.67					39.67
CoVax-HCW-028	8731		32.35					32.35
CoVax-HCW-029	3741		31.56					31.56
CoVax-HCW-030	11136		259.3					259.3
CoVax-HCW-031	1692		95.82					95.82
CoVax-HCW-032	5047		56.58					56.58
CoVax-HCW-033	6654		77.34					77.34
CoVax-HCW-035	3126		30.32					30.32
CoVax-HCW-036	5315		304.5					304.5
CoVax-HCW-037	1646		72.12					72.12
CoVax-HCW-038	4041		53.1					53.1
CoVax-HCW-039	6807		191.9					191.9
CoVax-HCW-040	4166		25.55					25.55
CoVax-HCW-041	1656		271.5					271.5
CoVax-HCW-042	4405		360.7					360.7
CoVax-HCW-043	7954		558.1					558.1
CoVax-HCW-044	3470		57.82					57.82
CoVax-HCW-045	1521		114.8					114.8
CoVax-HCW-046	3281		84.65					84.65
CoVax-HCW-047	2851		84.25					84.25
CoVax-HCW-048	4527		25.85					25.85
CoVax-HCW-049	3265		95.89					95.89
CoVax-HCW-050	3004		176.2					176.2
OBV001	76894			265.5				265.5
ORBV012	28672			359.2				359.2
ORBV028	3002			312				312
ORBV038	95737			735.4				735.4
ORL001	19756			26.13				26.13
ORL021	67814			473.5				473.5
ORL036	248601			81.41				81.41
ORL039	15584			228.4				228.4
ORLCS010	16895			794.6				794.6
OBV011	11369			170.6				170.6
OBV017	63.99			11.48				11.48
ODL010	10113			252.2				252.2
ODL011	5675			103.6				103.6
ODL018	38.3			11.66				11.66
ODL029	47524			1104				1104
ORBV016	97760			520.1				520.1
ORBV017	22144			116.5				116.5
ORBV025	37629			189.2				189.2
ORBV036	16582			375.2				375.2
ORL002	81787			2172				2172
ORL034	804.8			29.48				29.48
ORL044	84143			363.1				363.1
ORLCS009	13199			3834				3834
OBV002	1604				7.761			7.761
OBV003	415.4				13.14			13.14
OBV004	194.2				16.92			16.92
OBV005	2181				286.4			286.4
OBV007	974.4				54.81			54.81
OBV008	965.3				17			17
OBV010	4015				257			257
OBV012	57.93				9.976			9.976
OBV013	2354				12.75			12.75
OBV014	2814				128.4			128.4
OBV015	2032				58.53			58.53
OBV021	5.793				5.298			5.298
OBV022	2407				92.32			92.32
ODL001	17959				51.88			51.88
ODL002	571.8				163.5			163.5
ODL003	9511				643.5			643.5
ODL004	1172				146.6			146.6
ODL005	12941				971.5			971.5
ODL006	5102				80.77			80.77
ODL007	6623				417.3			417.3
ODL008	16256				14.05			14.05
ODL009	3052				14.63			14.63
ODL012	420.2				17.86			17.86
ODL013	178				8.568			8.568
ODL014	900				13.83			13.83
ODL016	737.9				19			19
ODL017	382.7				55.56			55.56
ODL019	3299				99.82			99.82
ODL020	306.4				11424			11424
ODL022	1122				21.9			21.9
ODL023	1389				19.94			19.94
ODL024	4132				55.16			55.16
ODL025	667.6				25.27			25.27
ODL026	548.8				13.59			13.59
ODL030	1985				17.44			17.44
ODL031	6887				109.7			109.7
ODL032	14.25				3.787			3.787
ORBV003	6038				295.9			295.9
ORBV005	10372				138.8			138.8
ORBV006	2433				36.47			36.47
ORBV007	501.8				9.916			9.916
ORBV008	928.9				301.8			301.8
ORBV009	776.9				216.7			216.7
ORBV010	158.8				15.51			15.51
ORBV011	2431				54.8			54.8
ORBV013	2754				92.32			92.32
ORBV014	2716				101.8			101.8
ORBV018	1691				44.59			44.59
ORBV019	2335				92.84			92.84
ORBV020	1639				70.47			70.47
ORBV021	3654				120.2			120.2
ORBV023	2830				529.5			529.5
ORBV024	270.4				28.18			28.18
ORBV026	2991				83.86			83.86
ORBV027	12743				54.11			54.11
ORBV029	4472				125.3			125.3
ORBV030	402.1				17.62			17.62
ORBV031	6.085				8.577			8.577
ORBV033	9.437				1.924			1.924
ORBV035	3862				49.41			49.41
ORBV039	458.4				18.66			18.66
ORBV040	360				62			62
ORL003	29.43				6.751			6.751
ORL004	2196				530.8			530.8
ORL005	223.1				21.6			21.6
ORL006	1794				23.16			23.16
ORL007	1865				202.2			202.2
ORL008	18973				1805			1805
ORL010	749.5				70.32			70.32
ORL011	50.61				5.057			5.057
ORL012	1073				168.5			168.5
ORL016	4485				529.1			529.1
ORL017	5720				192.5			192.5
ORL018	1056				37.1			37.1
ORL019	1541				22.92			22.92
ORL022	1675				363.1			363.1
ORL023	3015
ORL024	95.97				11.11			11.11
ORL025	790.7				121.4			121.4
ORL026	214				7.195			7.195
ORL027	2246				74.8			74.8
ORL031	859.6				42.51			42.51
ORL032	872.1				15.33			15.33
ORL033	14341				71.11			71.11
ORL035	141.8				34.01			34.01
ORL038	35.88				36.2			36.2
ORL041	1411				86.69			86.69
ORL042	2883				52.12			52.12
ORL043	24.23				5.809			5.809
ORL045	178.4				13.02			13.02
ORL046	955.7				30.29			30.29
ORL047	9256				260.1			260.1
ORL049	201.3				9.989			9.989
ORL051	7162				21.93			21.93
ORL052	1572				30.14			30.14
ORL053	2933				165.6			165.6
ORL055	4362				552.7			552.7
ORL056	640.9				27.5			27.5
ORL057	514.1				17.09			17.09
ORL058	4371				158.4			158.4
ORLCS001	267.6				15.91			15.91
ORLCS002	5086				1191			1191
ORLCS003	2825				46.47			46.47
ORLCS005	432.8				62.37			62.37
ORLCS006	2113				52.06			52.06
ORLCS007	9842				543.4			543.4
ORLCS008	5251				139.5			139.5
OBV019	19576					1560		1560
OBV006	1591						21.87	21.87
OBV018	7736						278.2	278.2
OBV020	2413						82.53	82.53
OBV023	1972						72.17	72.17
ORBV032	1574						51.36	51.36
ORBV041	8010						199.9	199.9
ORL013	1851						98.51	98.51
ORL020	1815						100.9	100.9
ORL028	197.2						47.28	47.28
ORL048	1846						56.17	56.17
ORL050	324.3						8.502	8.502
ORL054	2917						44.85	44.85
