# Supplementary material for: Poor neutralization and rapid decay of antibodies to SARS-CoV-2 variants in vaccinated dialysis patients
Source: PLoS One. 2022 Feb 10;17(2):e0263328. doi: 10.1371/journal.pone.0263328 (PMC8830698; doi:10.1371/journal.pone.0263328)
Supplement: S1 File — (ZIP) [file pone.0263328.s007.zip › Source data files/Source Data Fig 2.xlsx]

## Sheet: a
	HC + P/B	HC - P/B	HD + P/B	HD - P/B	PD + P/B	PD - P/B	HD + M	HD - M	PD - M
CoVax-HCW-001	3115
CoVax-HCW-002	3104
CoVax-HCW-003	1147
CoVax-HCW-004	2471
CoVax-HCW-005	2807.5
CoVax-HCW-006	560.7
CoVax-HCW-007	3131
CoVax-HCW-008	1185
CoVax-HCW-009	241.5
CoVax-HCW-010	2622
CoVax-HCW-011	324.8
CoVax-HCW-012	1028
CoVax-HCW-013	1980
CoVax-HCW-014	1409
CoVax-HCW-015	2192
CoVax-HCW-016	2728
CoVax-HCW-017	629.8
CoVax-HCW-018	1582.45
CoVax-HCW-019	1300.5
CoVax-HCW-020	1140
CoVax-HCW-021	1917
CoVax-HCW-022	1707.5
CoVax-HCW-023	388.5
CoVax-HCW-024	1278
CoVax-HCW-026		2710
CoVax-HCW-027		2266.5
CoVax-HCW-028		2407.5
CoVax-HCW-029		1537.85
CoVax-HCW-030		1974.5
CoVax-HCW-031		1299.25
CoVax-HCW-032		1502
CoVax-HCW-033		1364.25
CoVax-HCW-035		482.55
CoVax-HCW-036		2234.2
CoVax-HCW-037		2848.05
CoVax-HCW-038		492.05
CoVax-HCW-039		1174.5
CoVax-HCW-040		642.45
CoVax-HCW-041		481.55
CoVax-HCW-042		809.85
CoVax-HCW-043		1996.5
CoVax-HCW-044		1122.3
CoVax-HCW-045		585.65
CoVax-HCW-046		1223
CoVax-HCW-047		1245.45
CoVax-HCW-048		1505.1
CoVax-HCW-049		686.95
CoVax-HCW-050		986.45
OBV001			5194
ORBV012			7751
ORBV028			540.2
ORBV038			20626
ORL001			7611
ORL021			6110
ORL036			13401
ORL039			19679
ORLCS010			9207
OBV011			2598
OBV017			40
ODL010			2288
ODL011			757.7
ODL018			40
ORBV016			15936.5
ORBV017			9207.5
ORBV025			2542
ORBV036			1330
ORL002			8399.5
ORL034			40
ORL044			14202
ORLCS009			19555
ODL029							21600
OBV002				231.8
OBV003				44.14
OBV004				40
OBV007				172.9
OBV008				52.18
OBV012				40
OBV013				159.05
OBV015				46.1
OBV022				249.5
ODL001				15409
ODL002				40
ODL003				1547.15
ODL006				836.7
ODL007				192.4
ODL008				1480
ODL009				474.2
ODL012				40
ODL013				40
ODL014				238.6
ODL016				79.91
ODL017				40
ODL019				497.6
ODL020				40
ODL022				40
ODL024				696.8
ODL025				40
ODL026				170.9
ODL031				1004.9
ODL032				40
ORBV006				250.2
ORBV007				68.85
ORBV008				84.22
ORBV009				108.6
ORBV010				40
ORBV011				381.2
ORBV013				291.2
ORBV014				215.3
ORBV018				112.7
ORBV019				57.19
ORBV020				122.4
ORBV021				321
ORBV023				327.4
ORBV024				40
ORBV030				40
ORBV031				40
ORBV033				40
ORBV039				40
ORBV040				40
ORL003				40
ORL004				64.74
ORL005				40
ORL006				203.8
ORL010				51.87
ORL011				40
ORL012				149.1
ORL018				140.2
ORL019				40
ORL023				302.1
ORL024				40
ORL025				10425
ORL026				40
ORL027				289.3
ORL032				56.06
ORL035				40
ORL038				40
ORL041				396.85
ORL042				185.8
ORL043				40
ORL045				40
ORL046				40
ORL047				40
ORL049				40
ORL051				1168
ORL052				56.06
ORL053				556.55
ORL055				682.25
ORL056				65.55
ORL057				104.7
ORLCS001				40
ORLCS002				3693
ORLCS003				516.65
ORLCS005				40
ORLCS006				343.95
ORLCS007				1455.5
ORLCS008				128.175
OBV005								239.2
OBV010								705
OBV014								636.05
OBV021								40
ODL004								48.94
ODL005								6993.5
ODL023								193.6
ODL030								344.1
ORBV003								1077.6
ORBV005								1654.7
ORBV026								481.6
ORBV027								5002
ORBV029								473.3
ORBV035								529.4
ORL007								403.4
ORL008								4692
ORL016								465.35
ORL017								40
ORL022								244.2
ORL031								91.34
ORL033								272.8
ORL058								2256
OBV019					13361
OBV020						76.26
OBV023						98.02
ORBV032						191.5
ORBV041						1208
ORL013						449.65
ORL020						227.45
ORL028						40
ORL048						63.48
ORL050						40
ORL054						424.1
OBV006									319
OBV018									1837

## Sheet: b
	No	Low	Moderate	High				No	Low	Moderate	High
All HC			27.08	72.92			HC + P/B			20.83	79.17
All DP	29.37	18.88	28.67	23.08			HC - P/B			33.33	66.67
							HD + P/B	13.64		9.09	77.27
							HD + M				100
							HD - P/B	40	25.88	24.71	9.41
							HD - M	13.64	9.09	50	27.27
							PD + P/B				100
							PD - P/B	20	40	30	10
							PD - M			50	50

## Sheet: c
High							Moderate							Low							No
Dilution	WT		B.1.617.2				Dilution	WT		B.1.617.2				Dilution	WT		B.1.617.2				Dilution	WT		B.1.617.2
40	99.73	99.53	99.01	104.89			40	99.91	99.68	90.41	96.16			40	75.26	68.15	-2.78	2.8			40	-1.28	22.33	-31.02	28.14
120	100.39	99.92	100.21	101.97			120	97.76	97.43	46.95	63.68			120	41.29	33.38	-7.52	3.21			120	0.98	13.65	-9.67	25.48
360	99.57	100.77	98.93	101.45			360	71.81	79.75	3.32	48.26			360	50.51	6.54	-10.96	7.7			360	5.27	13.32	-11.4	21.63
1080	101.26	100.49	75.81	76.36			1080	32.34	42.04	10.08	34.53			1080	33.67	4.88	-20.76	3.54			1080	8.56	12.87	-18.18	15.1
3240	79.14	80.86	4.84	27.92			3240	19.45	15.41	6.42	29.6			3240	26.42	6.42	-23.23	4.43			3240	-2.53	4.75	-20.24	8.03
9720	35.83	37.54	-34.37	2.42			9720	-1	4.12	-7.14	27.04			9720	-2.38	-11.85	-16.42	5.4			9720	10.65	5.76	-20.31	4.26
29160	13.37	23.11	-17.24	12.1			29160	9.64	14.5	2.88	27			29160	-2.4	-5.37	-4.13	3.31			29160	7.94	-1.44	-14.71	4.49
87480	4.61	4.34	-37.81	11.22			87480	-5.81	7.87	-25.94	24.89			87480	-0.04	-9.22	-4.13	0.05			87480	-11.2	-9.47	-12.17	5.15

## Sheet: d
HC	WT	Delta			HD	WT	Delta			PD	WT	Delta
CoVax-HCW-001	3115	1275			CoVax-HCW-001					CoVax-HCW-001
CoVax-HCW-002	3104	907.2			CoVax-HCW-002					CoVax-HCW-002
CoVax-HCW-003	1147	451.9			CoVax-HCW-003					CoVax-HCW-003
CoVax-HCW-004	2471	874.8			CoVax-HCW-004					CoVax-HCW-004
CoVax-HCW-005	2613	858.4			CoVax-HCW-005					CoVax-HCW-005
CoVax-HCW-006	560.7	144.6			CoVax-HCW-006					CoVax-HCW-006
CoVax-HCW-007	3131	585.6			CoVax-HCW-007					CoVax-HCW-007
CoVax-HCW-008	1185	241.2			CoVax-HCW-008					CoVax-HCW-008
CoVax-HCW-009	241.5	41.97			CoVax-HCW-009					CoVax-HCW-009
CoVax-HCW-010	2622	809.9			CoVax-HCW-010					CoVax-HCW-010
CoVax-HCW-011	324.8	85.58			CoVax-HCW-011					CoVax-HCW-011
CoVax-HCW-012	1028	375.9			CoVax-HCW-012					CoVax-HCW-012
CoVax-HCW-013	1980	744			CoVax-HCW-013					CoVax-HCW-013
CoVax-HCW-014	1409	364.8			CoVax-HCW-014					CoVax-HCW-014
CoVax-HCW-015	2192	339.9			CoVax-HCW-015					CoVax-HCW-015
CoVax-HCW-016	2728	677.9			CoVax-HCW-016					CoVax-HCW-016
CoVax-HCW-017	629.8	123.5			CoVax-HCW-017					CoVax-HCW-017
CoVax-HCW-018	357.9	74.4			CoVax-HCW-018					CoVax-HCW-018
CoVax-HCW-019	1317	255.7			CoVax-HCW-019					CoVax-HCW-019
CoVax-HCW-020	1140	182.1			CoVax-HCW-020					CoVax-HCW-020
CoVax-HCW-021	1917	797.1			CoVax-HCW-021					CoVax-HCW-021
CoVax-HCW-022	1659	266.6			CoVax-HCW-022					CoVax-HCW-022
CoVax-HCW-023	388.5	116.8			CoVax-HCW-023					CoVax-HCW-023
CoVax-HCW-024	1278	470.8			CoVax-HCW-024					CoVax-HCW-024
CoVax-HCW-026	2899	597			CoVax-HCW-026					CoVax-HCW-026
CoVax-HCW-027	3284	1064			CoVax-HCW-027					CoVax-HCW-027
CoVax-HCW-028	3507	1235			CoVax-HCW-028					CoVax-HCW-028
CoVax-HCW-029	2324	821.5			CoVax-HCW-029					CoVax-HCW-029
CoVax-HCW-030	1544	353.8			CoVax-HCW-030					CoVax-HCW-030
CoVax-HCW-031	2203	664.5			CoVax-HCW-031					CoVax-HCW-031
CoVax-HCW-032	1221	365.8			CoVax-HCW-032					CoVax-HCW-032
CoVax-HCW-033	817.5	141.7			CoVax-HCW-033					CoVax-HCW-033
CoVax-HCW-035	662.8	122.4			CoVax-HCW-035					CoVax-HCW-035
CoVax-HCW-036	3762	1088			CoVax-HCW-036					CoVax-HCW-036
CoVax-HCW-037	5527	1137			CoVax-HCW-037					CoVax-HCW-037
CoVax-HCW-038	351.5	85.79			CoVax-HCW-038					CoVax-HCW-038
CoVax-HCW-039	1114	307.8			CoVax-HCW-039					CoVax-HCW-039
CoVax-HCW-040	696.9	137			CoVax-HCW-040					CoVax-HCW-040
CoVax-HCW-041	573.9	109.9			CoVax-HCW-041					CoVax-HCW-041
CoVax-HCW-042	710.7	140.5			CoVax-HCW-042					CoVax-HCW-042
CoVax-HCW-043	1484	414.3			CoVax-HCW-043					CoVax-HCW-043
CoVax-HCW-044	1784	688.4			CoVax-HCW-044					CoVax-HCW-044
CoVax-HCW-045	999.8	384.9			CoVax-HCW-045					CoVax-HCW-045
CoVax-HCW-046	2014	651.5			CoVax-HCW-046					CoVax-HCW-046
CoVax-HCW-047	2029	609			CoVax-HCW-047					CoVax-HCW-047
CoVax-HCW-048	2384	995.3			CoVax-HCW-048					CoVax-HCW-048
CoVax-HCW-049	987	231.7			CoVax-HCW-049					CoVax-HCW-049
CoVax-HCW-050	1315	439.9			CoVax-HCW-050					CoVax-HCW-050
OBV001					OBV001	5194	2178			OBV001
ORBV012					ORBV012	7751	1677			ORBV012
ORBV028					ORBV028	540.2	244.7			ORBV028
ORBV038					ORBV038	20626	4447			ORBV038
ORL001					ORL001	7611	2050			ORL001
ORL021					ORL021	6110	2285			ORL021
ORL029					ORL036	13401	4800			ORL036
ORL036					ORL039	19679	4345			ORL039
ORL039					ORLCS010	9207	2368			ORLCS010
ORLCS010					OBV011	2598	867.3			OBV011
OBV011					OBV017	40	40			OBV017
OBV017					ODL010	2288	660.8			ODL010
ODL010					ODL011	757.7	168.9			ODL011
ODL011					ODL018	40	40			ODL018
ODL018					ORBV016	17704	7257			ORBV016
ODL029					ORBV017	7318	3200			ORBV017
ORBV016					ORBV025	2362	1120			ORBV025
ORBV017					ORBV036	1330	1010			ORBV036
ORBV025					ORL002	9281	4668			ORL002
ORBV036					ORL034	40	40			ORL034
ORL002					ORL044	17477	9428			ORL044
ORL034					ORLCS009	23824	13140			ORLCS009
ORL044					ODL029	21600	6670			ODL029
ORLCS009					OBV002	231.8	47.31			OBV002
OBV002					OBV003	44.14	40			OBV003
OBV003					OBV004	40	40			OBV004
OBV004					OBV007	172.9	40			OBV007
OBV005					OBV008	52.18	40			OBV008
OBV007					OBV012	40	40			OBV012
OBV008					OBV013	124.6	54.15			OBV013
OBV010					OBV015	52.2	40			OBV015
OBV012					OBV022	249.5	59.56			OBV022
OBV013					ODL001	13717	3529			ODL001
OBV014					ODL002	40	40			ODL002
OBV015					ODL003	804.3	149.7			ODL003
OBV021					ODL006	836.7	179.7			ODL006
OBV022					ODL007	183.4	95.18			ODL007
ODL001					ODL008	1480	602.6			ODL008
ODL002					ODL009	682.2	40			ODL009
ODL003					ODL012	40	40			ODL012
ODL004					ODL013	40	40			ODL013
ODL005					ODL014	238.6	40			ODL014
ODL006					ODL016	55.82	40			ODL016
ODL007					ODL017	40	40			ODL017
ODL008					ODL019	475.8	40			ODL019
ODL009					ODL020	40	40			ODL020
ODL012					ODL022	40	40			ODL022
ODL013					ODL024	696.8	188.5			ODL024
ODL014					ODL025	40	40			ODL025
ODL016					ODL026	164.2	40			ODL026
ODL017					ODL031	1102	161.9			ODL031
ODL019					ODL032	40	40			ODL032
ODL020					ORBV006	250.2	50.91			ORBV006
ODL022					ORBV007	68.85	40			ORBV007
ODL023					ORBV008	84.22	40			ORBV008
ODL024					ORBV009	108.6	40			ORBV009
ODL025					ORBV010	40	40			ORBV010
ODL026					ORBV011	381.2	88.95			ORBV011
ODL030					ORBV013	291.2	54.48			ORBV013
ODL031					ORBV014	215.3	40			ORBV014
ODL032					ORBV018	103.2	40			ORBV018
ORBV003					ORBV019	57.19	40			ORBV019
ORBV005					ORBV020	122.4	40			ORBV020
ORBV006					ORBV021	321	72.27			ORBV021
ORBV007					ORBV023	327.4	49.8			ORBV023
ORBV008					ORBV024	40	40			ORBV024
ORBV009					ORBV030	40	40			ORBV030
ORBV010					ORBV031	40	40			ORBV031
ORBV011					ORBV033	40	40			ORBV033
ORBV013					ORBV039	40	40			ORBV039
ORBV014					ORBV040	40	40			ORBV040
ORBV018					ORL003	40	40			ORL003
ORBV019					ORL004	64.74	40			ORL004
ORBV020					ORL005	40	40			ORL005
ORBV021					ORL006	203.8	40			ORL006
ORBV023					ORL010	51.87	40			ORL010
ORBV024					ORL011	40	40			ORL011
ORBV026					ORL012	149.1	40			ORL012
ORBV027					ORL018	140.2	52.54			ORL018
ORBV029					ORL019	40	40			ORL019
ORBV030					ORL023	302.1	67.29			ORL023
ORBV031					ORL024	40	40			ORL024
ORBV033					ORL025	20689	6131			ORL025
ORBV035					ORL026	40	40			ORL026
ORBV039					ORL027	289.3	54.52			ORL027
ORBV040					ORL032	56.06	40			ORL032
ORL003					ORL035	40	40			ORL035
ORL004					ORL038	40	40			ORL038
ORL005					ORL041	753.7	95.38			ORL041
ORL006					ORL042	185.8	61.76			ORL042
ORL007					ORL043	40	40			ORL043
ORL008					ORL045	40	40			ORL045
ORL010					ORL046	40	40			ORL046
ORL011					ORL047	40	40			ORL047
ORL012					ORL049	40	40			ORL049
ORL016					ORL051	1311	639.3			ORL051
ORL017					ORL052	56.06	40			ORL052
ORL018					ORL053	223.1	50.03			ORL053
ORL019					ORL055	820.3	196.3			ORL055
ORL022					ORL056	65.55	40			ORL056
ORL023					ORL057	104.7	40			ORL057
ORL024					ORLCS001	40	40			ORLCS001
ORL025					ORLCS002	3453	1658			ORLCS002
ORL026					ORLCS003	253.6	54.84			ORLCS003
ORL027					ORLCS005	40	40			ORLCS005
ORL031					ORLCS006	166.1	47.04			ORLCS006
ORL032					ORLCS007	1764	734.3			ORLCS007
ORL033					ORLCS008	85.45	40			ORLCS008
ORL035					OBV005	179.4	40			OBV005
ORL038					OBV010	705	159.4			OBV010
ORL041					OBV014	959.2	97.43			OBV014
ORL042					OBV021	40	40			OBV021
ORL043					ODL004	48.94	40			ODL004
ORL045					ODL005	8561	2296			ODL005
ORL046					ODL023	193.6	40			ODL023
ORL047					ODL030	367.9	40			ODL030
ORL049					ORBV003	1156	257.5			ORBV003
ORL051					ORBV005	927.4	141.1			ORBV005
ORL052					ORBV026	481.6	147.8			ORBV026
ORL053					ORBV027	5002	624.9			ORBV027
ORL055					ORBV029	473.3	95.94			ORBV029
ORL056					ORBV035	529.4	109.5			ORBV035
ORL057					ORL007	419.2	112.5			ORL007
ORL058					ORL008	5842	1478			ORL008
ORLCS001					ORL016	380.6	191.5			ORL016
ORLCS002					ORL017	40	40			ORL017
ORLCS003					ORL022	179.5	40			ORL022
ORLCS005					ORL031	91.34	40			ORL031
ORLCS006					ORL033	272.8	46.87			ORL033
ORLCS007					ORL058	2393	253.2			ORL058
ORLCS008					OBV019					OBV019	13452	3311
OBV019					OBV020					OBV020	76.26	40
OBV006					OBV023					OBV023	98.02	40
OBV018					ORBV032					ORBV032	191.5	40
OBV020					ORBV041					ORBV041	1208	395.6
OBV023					ORL013					ORL013	500.3	48.96
ORBV032					ORL020					ORL020	195.3	40
ORBV041					ORL028					ORL028	40	40
ORL013					ORL048					ORL048	63.48	40
ORL020					ORL050					ORL050	40	40
ORL028					ORL054					ORL054	181.8	40
ORL048					OBV006					OBV006	319	40
ORL050					OBV018					OBV018	1786	325
ORL054

## Sheet: e
	HC prev. inf.	HC naïve	HD prev. inf.	HD naïve	PD prev. inf.	PD naïve
CoVax-HCW-001	2.4
CoVax-HCW-002	3.4
CoVax-HCW-003	2.5
CoVax-HCW-004	2.8
CoVax-HCW-005	3
CoVax-HCW-006	3.9
CoVax-HCW-007	5.3
CoVax-HCW-008	4.9
CoVax-HCW-009	5.8
CoVax-HCW-010	3.2
CoVax-HCW-011	3.8
CoVax-HCW-012	2.7
CoVax-HCW-013	2.7
CoVax-HCW-014	3.9
CoVax-HCW-015	6.4
CoVax-HCW-016	4
CoVax-HCW-017	5.1
CoVax-HCW-018	4.8
CoVax-HCW-019	5.2
CoVax-HCW-020	6.3
CoVax-HCW-021	2.4
CoVax-HCW-022	6.2
CoVax-HCW-023	3.3
CoVax-HCW-024	2.7
CoVax-HCW-026		4.9
CoVax-HCW-027		3.1
CoVax-HCW-028		2.8
CoVax-HCW-029		2.8
CoVax-HCW-030		4.4
CoVax-HCW-031		3.3
CoVax-HCW-032		3.3
CoVax-HCW-033		5.8
CoVax-HCW-035		5.4
CoVax-HCW-036		3.5
CoVax-HCW-037		4.9
CoVax-HCW-038		4.1
CoVax-HCW-039		3.6
CoVax-HCW-040		5.1
CoVax-HCW-041		5.2
CoVax-HCW-042		5.1
CoVax-HCW-043		3.6
CoVax-HCW-044		2.6
CoVax-HCW-045		2.6
CoVax-HCW-046		3.1
CoVax-HCW-047		3.3
CoVax-HCW-048		2.4
CoVax-HCW-049		4.3
CoVax-HCW-050		3
OBV001			2.4
ORBV012			4.6
ORBV028			2.2
ORBV038			4.6
ORL001			3.7
ORL021			2.7
ORL036			2.8
ORL039			4.5
ORLCS010			3.9
OBV011			3
OBV017
ODL010			3.5
ODL011			4.5
ODL018
ORBV016			2.4
ORBV017			2.3
ORBV025			2.1
ORBV036			1.3
ORL002			2
ORL034
ORL044			1.9
ORLCS009			1.8
ODL029			3.2
OBV002				4.9
OBV003
OBV004
OBV007				4.3
OBV008
OBV012
OBV013				2.3
OBV015
OBV022				4.2
ODL001				3.9
ODL002
ODL003				5.4
ODL006				4.7
ODL007				1.9
ODL008				2.5
ODL009				17.1
ODL012
ODL013
ODL014				6
ODL016
ODL017
ODL019				11.9
ODL020
ODL022
ODL024				3.7
ODL025
ODL026				4.1
ODL031				6.8
ODL032
ORBV006				4.9
ORBV007
ORBV008				2.1
ORBV009				2.7
ORBV010
ORBV011				4.3
ORBV013				5.3
ORBV014				5.4
ORBV018				2.6
ORBV019
ORBV020				3.1
ORBV021				4.4
ORBV023				6.6
ORBV024
ORBV030
ORBV031
ORBV033
ORBV039
ORBV040
ORL003
ORL004
ORL005
ORL006				5.1
ORL010
ORL011
ORL012				3.7
ORL018				2.7
ORL019
ORL023				4.5
ORL024
ORL025				3.4
ORL026
ORL027				5.3
ORL032
ORL035
ORL038
ORL041				7.9
ORL042				3
ORL043
ORL045
ORL046
ORL047
ORL049
ORL051				2.1
ORL052
ORL053				4.5
ORL055				4.2
ORL056
ORL057				2.6
ORLCS001
ORLCS002				2.1
ORLCS003				4.6
ORLCS005
ORLCS006				3.5
ORLCS007				2.4
ORLCS008				2.1
OBV005				4.5
OBV010				4.4
OBV014				9.8
OBV021
ODL004
ODL005				3.7
ODL023				4.8
ODL030				9.2
ORBV003				4.5
ORBV005				6.6
ORBV026				3.3
ORBV027				8
ORBV029				4.9
ORBV035				4.8
ORL007				3.7
ORL008				4
ORL016				2
ORL017
ORL022				4.5
ORL031				2.3
ORL033				5.8
ORL058				9.5
OBV019					4.1
OBV020
OBV023						2.5
ORBV032						4.8
ORBV041						3.1
ORL013						10.2
ORL020						4.9
ORL028
ORL048
ORL050
ORL054						4.5
OBV006						8
OBV018						5.5

## Sheet: f
HC	WT	Alpha	Beta	Gamma	Epsilon	Kappa			HD	WT	Alpha	Beta	Gamma	Epsilon	Kappa			PD	WT	Alpha	Beta	Gamma	Epsilon	Kappa
CoVax-HCW-001									CoVax-HCW-001									CoVax-HCW-001
CoVax-HCW-002									CoVax-HCW-002									CoVax-HCW-002
CoVax-HCW-003									CoVax-HCW-003									CoVax-HCW-003
CoVax-HCW-004									CoVax-HCW-004									CoVax-HCW-004
CoVax-HCW-005	3002	3970	2043	7361	2315	1266			CoVax-HCW-005									CoVax-HCW-005
CoVax-HCW-006									CoVax-HCW-006									CoVax-HCW-006
CoVax-HCW-007									CoVax-HCW-007									CoVax-HCW-007
CoVax-HCW-008									CoVax-HCW-008									CoVax-HCW-008
CoVax-HCW-009									CoVax-HCW-009									CoVax-HCW-009
CoVax-HCW-010									CoVax-HCW-010									CoVax-HCW-010
CoVax-HCW-011									CoVax-HCW-011									CoVax-HCW-011
CoVax-HCW-012									CoVax-HCW-012									CoVax-HCW-012
CoVax-HCW-013									CoVax-HCW-013									CoVax-HCW-013
CoVax-HCW-014									CoVax-HCW-014									CoVax-HCW-014
CoVax-HCW-015									CoVax-HCW-015									CoVax-HCW-015
CoVax-HCW-016									CoVax-HCW-016									CoVax-HCW-016
CoVax-HCW-017									CoVax-HCW-017									CoVax-HCW-017
CoVax-HCW-018	2807	2610	1634	5090	2052	752.8			CoVax-HCW-018									CoVax-HCW-018
CoVax-HCW-019	1284	1320	991	1860	1531	631.3			CoVax-HCW-019									CoVax-HCW-019
CoVax-HCW-020									CoVax-HCW-020									CoVax-HCW-020
CoVax-HCW-021									CoVax-HCW-021									CoVax-HCW-021
CoVax-HCW-022	1756	3300	1580	5079	1362	878.6			CoVax-HCW-022									CoVax-HCW-022
CoVax-HCW-023									CoVax-HCW-023									CoVax-HCW-023
CoVax-HCW-024									CoVax-HCW-024									CoVax-HCW-024
CoVax-HCW-026	2521	2535	843	1427	1636	966.3			CoVax-HCW-026									CoVax-HCW-026
CoVax-HCW-027	1249	796.8	318.8	1498	568.4	309.1			CoVax-HCW-027									CoVax-HCW-027
CoVax-HCW-028	1308	773.8	344.2	1465	629	427.9			CoVax-HCW-028									CoVax-HCW-028
CoVax-HCW-029	751.7	604.2	287.6	826.9	619.9	256.6			CoVax-HCW-029									CoVax-HCW-029
CoVax-HCW-030	2405	1606	1384	3000	1297	768.9			CoVax-HCW-030									CoVax-HCW-030
CoVax-HCW-031	395.5	260.4	207.4	540.3	260.2	128.4			CoVax-HCW-031									CoVax-HCW-031
CoVax-HCW-032	1783	1197	387.2	884.8	728.3	487			CoVax-HCW-032									CoVax-HCW-032
CoVax-HCW-033	1911	904.2	820.9	1408	1024	635.1			CoVax-HCW-033									CoVax-HCW-033
CoVax-HCW-035	302.3	335.9	142.5	437.8	230.3	102.1			CoVax-HCW-035									CoVax-HCW-035
CoVax-HCW-036	706.4	578.4	275	1233	367.6	363			CoVax-HCW-036									CoVax-HCW-036
CoVax-HCW-037	169.1	175.1	53.21	163	131.6	73.55			CoVax-HCW-037									CoVax-HCW-037
CoVax-HCW-038	632.6	352.1	254.1	541	281.2	166.5			CoVax-HCW-038									CoVax-HCW-038
CoVax-HCW-039	1235	858.2	390.2	1281	540.1	304.3			CoVax-HCW-039									CoVax-HCW-039
CoVax-HCW-040	588	776.3	497.2	1548	639.2	330.1			CoVax-HCW-040									CoVax-HCW-040
CoVax-HCW-041	389.2	463.1	90.59	425.8	264	117.5			CoVax-HCW-041									CoVax-HCW-041
CoVax-HCW-042	909	761.4	494.9	1352	573.2	306.6			CoVax-HCW-042									CoVax-HCW-042
CoVax-HCW-043	2509	962	553	1958	521.6	317.2			CoVax-HCW-043									CoVax-HCW-043
CoVax-HCW-044	460.6	424.2	196.2	1076	305.7	172			CoVax-HCW-044									CoVax-HCW-044
CoVax-HCW-045	171.5	193.9	45.3	138.8	96.45	40			CoVax-HCW-045									CoVax-HCW-045
CoVax-HCW-046	432	355	244.3	1136	297.4	240.5			CoVax-HCW-046									CoVax-HCW-046
CoVax-HCW-047	461.9	231.2	162.4	311.4	243.8	119.4			CoVax-HCW-047									CoVax-HCW-047
CoVax-HCW-048	626.2	400.8	242	1167	248.2	176.9			CoVax-HCW-048									CoVax-HCW-048
CoVax-HCW-049	386.9	334.8	90.32	260.4	199.5	69.44			CoVax-HCW-049									CoVax-HCW-049
CoVax-HCW-050	657.9	360.6	188.2	752.5	543.2	115.5			CoVax-HCW-050									CoVax-HCW-050
OBV001									OBV001									OBV001
ORBV012									ORBV012									ORBV012
ORBV028									ORBV028									ORBV028
ORBV038									ORBV038									ORBV038
ORL001									ORL001									ORL001
ORL021									ORL021									ORL021
ORL029									ORL029									ORL029
ORL036									ORL036									ORL036
ORL039									ORL039									ORL039
ORLCS010									ORLCS010									ORLCS010
OBV011									OBV011									OBV011
OBV017									OBV017									OBV017
ODL010									ODL010									ODL010
ODL011									ODL011									ODL011
ODL018									ODL018	40	40	40	40	40	40			ODL018
ODL029									ODL029									ODL029
ORBV016									ORBV016	14169	17031	14095	19724	2784	7763			ORBV016
ORBV017									ORBV017	11097	8844	5193	8596	1345	3310			ORBV017
ORBV025									ORBV025	2722	4332	4417	12025	3230	1871			ORBV025
ORBV036									ORBV036									ORBV036
ORL002									ORL002	7518	9669	7393	21329	9460	5544			ORL002
ORL034									ORL034									ORL034
ORL044									ORL044	10927	18351	10516	27598	2785	6182			ORL044
ORLCS009									ORLCS009	15286	39974	531.5	2416	1995	279.1			ORLCS009
OBV002									OBV002									OBV002
OBV003									OBV003									OBV003
OBV004									OBV004									OBV004
OBV005									OBV005	299	205.6	40	75.29	40	40			OBV005
OBV007									OBV007									OBV007
OBV008									OBV008									OBV008
OBV010									OBV010									OBV010
OBV012									OBV012									OBV012
OBV013									OBV013	193.5	184.4	40	212.4	40	66.59			OBV013
OBV014									OBV014	312.9	264.1	54.76	374	237	42.31			OBV014
OBV015									OBV015	40	55.98	40	40	40	40			OBV015
OBV021									OBV021	40	40	40	40	40	40			OBV021
OBV022									OBV022									OBV022
ODL001									ODL001	17101	119751	7219	35311	1759	4109			ODL001
ODL002									ODL002									ODL002
ODL003									ODL003	2290	2981	193.3	482.2	150.4	1100			ODL003
ODL004									ODL004									ODL004
ODL005									ODL005	5426	9886	5587	11355	882.9	4175			ODL005
ODL006									ODL006									ODL006
ODL007									ODL007	201.4	349.7	84.27	401.8	80.48	66.59			ODL007
ODL008									ODL008									ODL008
ODL009									ODL009	266.2	125	61.17	102.1	63.68	40			ODL009
ODL012									ODL012	40	40	40	40	40	40			ODL012
ODL013									ODL013									ODL013
ODL014									ODL014									ODL014
ODL016									ODL016	104	40	40	40	40	40			ODL016
ODL017									ODL017	40	40	40	40	40	40			ODL017
ODL019									ODL019	519.4	251.2	40	118.8	60.14	40			ODL019
ODL020									ODL020									ODL020
ODL022									ODL022	40	40	40	40	40	40			ODL022
ODL023									ODL023									ODL023
ODL024									ODL024									ODL024
ODL025									ODL025									ODL025
ODL026									ODL026	177.6	202.8	40	40	40	40			ODL026
ODL030									ODL030	320.3	222.1	137.1	164.1	40	40			ODL030
ODL031									ODL031	907.8	588.1	166.6	442.2	121.7	318.2			ODL031
ODL032									ODL032									ODL032
ORBV003									ORBV003	999.2	970.1	326.6	831.3	140.3	129			ORBV003
ORBV005									ORBV005	2382	899.3	372.6	635.3	106.3	222.8			ORBV005
ORBV006									ORBV006									ORBV006
ORBV007									ORBV007									ORBV007
ORBV008									ORBV008									ORBV008
ORBV009									ORBV009									ORBV009
ORBV010									ORBV010									ORBV010
ORBV011									ORBV011									ORBV011
ORBV013									ORBV013									ORBV013
ORBV014									ORBV014									ORBV014
ORBV018									ORBV018	122.2	111.4	40	40	40	40			ORBV018
ORBV019									ORBV019									ORBV019
ORBV020									ORBV020									ORBV020
ORBV021									ORBV021									ORBV021
ORBV023									ORBV023									ORBV023
ORBV024									ORBV024									ORBV024
ORBV026									ORBV026									ORBV026
ORBV027									ORBV027									ORBV027
ORBV029									ORBV029									ORBV029
ORBV030									ORBV030									ORBV030
ORBV031									ORBV031	40	40	40	40	40	40			ORBV031
ORBV033									ORBV033	40	40	40	40	40	40			ORBV033
ORBV035									ORBV035									ORBV035
ORBV039									ORBV039									ORBV039
ORBV040									ORBV040									ORBV040
ORL003									ORL003									ORL003
ORL004									ORL004									ORL004
ORL005									ORL005									ORL005
ORL006									ORL006									ORL006
ORL007									ORL007	387.6	274.3	40	381.9	55.39	83.44			ORL007
ORL008									ORL008	3542	3797	1139	4101	2140	729.9			ORL008
ORL010									ORL010									ORL010
ORL011									ORL011									ORL011
ORL012									ORL012									ORL012
ORL016									ORL016	550.1	181.9	40	61.35	124.7	173.1			ORL016
ORL017									ORL017									ORL017
ORL018									ORL018									ORL018
ORL019									ORL019									ORL019
ORL022									ORL022	308.9	182.5	40	81.59	40	40			ORL022
ORL023									ORL023									ORL023
ORL024									ORL024									ORL024
ORL025									ORL025	161.1	46.27	40	58.55	73.31	40			ORL025
ORL026									ORL026									ORL026
ORL027									ORL027									ORL027
ORL031									ORL031									ORL031
ORL032									ORL032									ORL032
ORL033									ORL033									ORL033
ORL035									ORL035									ORL035
ORL038									ORL038									ORL038
ORL041									ORL041	40	40	40	40	40	40			ORL041
ORL042									ORL042									ORL042
ORL043									ORL043									ORL043
ORL045									ORL045									ORL045
ORL046									ORL046									ORL046
ORL047									ORL047									ORL047
ORL049									ORL049	40	40	40	40	40	40			ORL049
ORL051									ORL051	1025	651.6	297.9	1363	815.5	283.3			ORL051
ORL052									ORL052									ORL052
ORL053									ORL053	890	153.5	40	121.7	40	40			ORL053
ORL055									ORL055	544.2	378.2	131.3	681.9	324.4	105.5			ORL055
ORL056									ORL056									ORL056
ORL057									ORL057									ORL057
ORL058									ORL058	2119	4770	70.82	436.6	109.3	103.2			ORL058
ORLCS001									ORLCS001	40	40	40	40	40	40			ORLCS001
ORLCS002									ORLCS002	3933	4436	623	4303	583.6	700.1			ORLCS002
ORLCS003									ORLCS003	779.7	132.8	40	40.53	40	40			ORLCS003
ORLCS005									ORLCS005									ORLCS005
ORLCS006									ORLCS006	521.8	133.9	79.65	119.8	40	81.91			ORLCS006
ORLCS007									ORLCS007	1147	1374	226.9	433.2	1467	215.8			ORLCS007
ORLCS008									ORLCS008	170.9	117.1	40	40	40	40			ORLCS008
OBV019									OBV019									OBV019	13270	19070	2596	10537	11553	1280
OBV006									OBV006									OBV006
OBV018									OBV018									OBV018	1888	1699	498.2	980.1	173.3	152.6
OBV020									OBV020									OBV020
OBV023									OBV023									OBV023
ORBV032									ORBV032									ORBV032
ORBV041									ORBV041									ORBV041
ORL013									ORL013									ORL013	399	445.7	40	86.27	40	40
ORL020									ORL020									ORL020	259.6	40	40	40	40	40
ORL028									ORL028									ORL028
ORL048									ORL048									ORL048
ORL050									ORL050									ORL050
ORL054									ORL054									ORL054	666.4	167.2	42.87	53.97	40	40

## Sheet: g
	Alpha	Beta	Gamma	Delta	Epsilon	Kappa	Lambda
HC prev. inf.	0.8	1.4	0.5	4	1.2	2.5	2
HC naïve	1.4	2.9	1	3.8	1.9	3.5	2
HD prev. inf.	0.7	5.8	1.6	3	4.4	10.8	3.9
HD naïve	1.8	7.3	3.3	4.7	7.6	6.8	3.1
PD prev. inf.	0.7	5.1	1.3	4.1	1.1	10.4	4.3
PD naïve	3.1	8.9	6.3	5.4	11	11.4	4.6
