# Supplementary material for: Poor neutralization and rapid decay of antibodies to SARS-CoV-2 variants in vaccinated dialysis patients
Source: PLoS One. 2022 Feb 10;17(2):e0263328. doi: 10.1371/journal.pone.0263328 (PMC8830698; doi:10.1371/journal.pone.0263328)
Supplement: S1 File — (ZIP) [file pone.0263328.s007.zip › Source data files/Source Data Fig 3.xlsx]

## Sheet: a
	HC prev. inf.	HC naïve	HD prev. inf.	HD naïve	PD prev. inf.	PD naïve
CoVax-HCW-001	70
CoVax-HCW-002	63
CoVax-HCW-003	55
CoVax-HCW-004	70
CoVax-HCW-005	61
CoVax-HCW-006	56
CoVax-HCW-007	61
CoVax-HCW-008	52
CoVax-HCW-009	53
CoVax-HCW-010	65
CoVax-HCW-011	64
CoVax-HCW-012	78
CoVax-HCW-013	65
CoVax-HCW-014	66
CoVax-HCW-015	56
CoVax-HCW-016	56
CoVax-HCW-017	70
CoVax-HCW-018	74
CoVax-HCW-019	55
CoVax-HCW-020	64
CoVax-HCW-021	73
CoVax-HCW-022	64
CoVax-HCW-023	61
CoVax-HCW-024	54
CoVax-HCW-026		33
CoVax-HCW-027		32
CoVax-HCW-028		25
CoVax-HCW-029		30
CoVax-HCW-030		44
CoVax-HCW-031		43
CoVax-HCW-032		37
CoVax-HCW-033		38
CoVax-HCW-035		30
CoVax-HCW-036		33
CoVax-HCW-037		37
CoVax-HCW-038		26
CoVax-HCW-039		32
CoVax-HCW-040		53
CoVax-HCW-041		24
CoVax-HCW-042		33
CoVax-HCW-043		38
CoVax-HCW-044		31
CoVax-HCW-045		27
CoVax-HCW-046		32
CoVax-HCW-047		37
CoVax-HCW-048		31
CoVax-HCW-049		35
CoVax-HCW-050		26
OBV001			75
ORBV012			53
ORBV028			44
ORBV038			46
ORL001			59
ORL021			70
ORL036			68
ORL039			60
ORLCS010			54
OBV011			76
OBV017			0
ODL010			39
ODL011			39
ODL018			0
ODL029			79
ORBV016			77
ORBV017			59
ORBV025			69
ORBV036			24
ORL002			77
ORL034			21
ORL044			73
ORLCS009			63
OBV002				29
OBV003				18
OBV004				32
OBV005				17
OBV007				40
OBV008				36
OBV010				39
OBV012				0
OBV013				26
OBV014				26
OBV015				39
OBV021				0
OBV022				25
ODL001				51
ODL002				22
ODL003				34
ODL004				19
ODL005				52
ODL006				35
ODL007				5
ODL008				23
ODL009				17
ODL012				9
ODL013				21
ODL014				26
ODL016				12
ODL017				28
ODL019				23
ODL020				17
ODL022				31
ODL023				21
ODL024				32
ODL025				16
ODL026				21
ODL030				37
ODL031				28
ODL032				0
ORBV003				44
ORBV005				33
ORBV006				24
ORBV007				33
ORBV008				15
ORBV009				38
ORBV010				37
ORBV011				17
ORBV013				34
ORBV014				18
ORBV018				9
ORBV019				15
ORBV020				29
ORBV021				25
ORBV023				31
ORBV024				42
ORBV026				20
ORBV027				43
ORBV029				35
ORBV030				16
ORBV031				0
ORBV033				0
ORBV035				41
ORBV039				20
ORBV040				8
ORL003				0
ORL004				39
ORL005				15
ORL006				22
ORL007				37
ORL008				36
ORL010				26
ORL011				0
ORL012				23
ORL016				22
ORL017				40
ORL018				14
ORL019				44
ORL022				18
ORL023				16
ORL024				21
ORL025				26
ORL026				18
ORL027				15
ORL031				22
ORL032				26
ORL033				42
ORL035				24
ORL038				0
ORL041				17
ORL042				33
ORL043				0
ORL045				21
ORL046				20
ORL047				27
ORL049				25
ORL051				34
ORL052				9
ORL053				22
ORL055				29
ORL056				14
ORL057				21
ORL058				50
ORLCS001				19
ORLCS002				59
ORLCS003				17
ORLCS005				7
ORLCS006				25
ORLCS007				15
ORLCS008				2
OBV019					33
OBV006						19
OBV018						20
OBV020						19
OBV023						32
ORBV032						27
ORBV041						30
ORL013						18
ORL020						12
ORL028						15
ORL048						19
ORL050						16
ORL054						21

## Sheet: b
	S IgG AI	HC prev. inf.	HC naïve	HD prev. inf.	HD naïve	PD prev. inf.	PD naïve	All
CoVax-HCW-001	70	3115						3115
CoVax-HCW-002	63	3104						3104
CoVax-HCW-003	55	1147						1147
CoVax-HCW-004	70	2471						2471
CoVax-HCW-005	61	2807.5						2807.5
CoVax-HCW-006	56	560.7						560.7
CoVax-HCW-007	61	3131						3131
CoVax-HCW-008	52	1185						1185
CoVax-HCW-009	53	241.5						241.5
CoVax-HCW-010	65	2622						2622
CoVax-HCW-011	64	324.8						324.8
CoVax-HCW-012	78	1028						1028
CoVax-HCW-013	65	1980						1980
CoVax-HCW-014	66	1409						1409
CoVax-HCW-015	56	2192						2192
CoVax-HCW-016	56	2728						2728
CoVax-HCW-017	70	629.8						629.8
CoVax-HCW-018	74	1582.45						1582.45
CoVax-HCW-019	55	1300.5						1300.5
CoVax-HCW-020	64	1140						1140
CoVax-HCW-021	73	1917						1917
CoVax-HCW-022	64	1707.5						1707.5
CoVax-HCW-023	61	388.5						388.5
CoVax-HCW-024	54	1278						1278
CoVax-HCW-026	33		2710					2710
CoVax-HCW-027	32		2266.5					2266.5
CoVax-HCW-028	25		2407.5					2407.5
CoVax-HCW-029	30		1537.85					1537.85
CoVax-HCW-030	44		1974.5					1974.5
CoVax-HCW-031	43		1299.25					1299.25
CoVax-HCW-032	37		1502					1502
CoVax-HCW-033	38		1364.25					1364.25
CoVax-HCW-035	30		482.55					482.55
CoVax-HCW-036	33		2234.2					2234.2
CoVax-HCW-037	37		2848.05					2848.05
CoVax-HCW-038	26		492.05					492.05
CoVax-HCW-039	32		1174.5					1174.5
CoVax-HCW-040	53		642.45					642.45
CoVax-HCW-041	24		481.55					481.55
CoVax-HCW-042	33		809.85					809.85
CoVax-HCW-043	38		1996.5					1996.5
CoVax-HCW-044	31		1122.3					1122.3
CoVax-HCW-045	27		585.65					585.65
CoVax-HCW-046	32		1223					1223
CoVax-HCW-047	37		1245.45					1245.45
CoVax-HCW-048	31		1505.1					1505.1
CoVax-HCW-049	35		686.95					686.95
CoVax-HCW-050	26		986.45					986.45
OBV001	75			5194				5194
ORBV012	53			7751				7751
ORBV028	44			540.2				540.2
ORBV038	46			20626				20626
ORL001	59			7611				7611
ORL021	70			6110				6110
ORL036	68			13401				13401
ORL039	60			19679				19679
ORLCS010	54			9207				9207
OBV011	76			2598				2598
OBV017	0			40				40
ODL010	39			2288				2288
ODL011	39			757.7				757.7
ODL018	0			40				40
ORBV016	77			15936.5				15936.5
ORBV017	59			9207.5				9207.5
ORBV025	69			2542				2542
ORBV036	24			1330				1330
ORL002	77			8399.5				8399.5
ORL034	21			40				40
ORL044	73			14202				14202
ORLCS009	63			19555				19555
ODL029	79			21600				21600
OBV002	29				231.8			231.8
OBV003	18				44.14			44.14
OBV004	32				40			40
OBV007	40				172.9			172.9
OBV008	36				52.18			52.18
OBV012	0				40			40
OBV013	26				159.05			159.05
OBV015	39				46.1			46.1
OBV022	25				249.5			249.5
ODL001	51				15409			15409
ODL002	22				40			40
ODL003	34				1547.15			1547.15
ODL006	35				836.7			836.7
ODL007	5				192.4			192.4
ODL008	23				1480			1480
ODL009	17				474.2			474.2
ODL012	9				40			40
ODL013	21				40			40
ODL014	26				238.6			238.6
ODL016	12				79.91			79.91
ODL017	28				40			40
ODL019	23				497.6			497.6
ODL020	17				40			40
ODL022	31				40			40
ODL024	32				696.8			696.8
ODL025	16				40			40
ODL026	21				170.9			170.9
ODL031	28				1004.9			1004.9
ODL032	0				40			40
ORBV006	24				250.2			250.2
ORBV007	33				68.85			68.85
ORBV008	15				84.22			84.22
ORBV009	38				108.6			108.6
ORBV010	37				40			40
ORBV011	17				381.2			381.2
ORBV013	34				291.2			291.2
ORBV014	18				215.3			215.3
ORBV018	9				112.7			112.7
ORBV019	15				57.19			57.19
ORBV020	29				122.4			122.4
ORBV021	25				321			321
ORBV023	31				327.4			327.4
ORBV024	42				40			40
ORBV030	16				40			40
ORBV031	0				40			40
ORBV033	0				40			40
ORBV039	20				40			40
ORBV040	8				40			40
ORL003	0				40			40
ORL004	39				64.74			64.74
ORL005	15				40			40
ORL006	22				203.8			203.8
ORL010	26				51.87			51.87
ORL011	0				40			40
ORL012	23				149.1			149.1
ORL018	14				140.2			140.2
ORL019	44				40			40
ORL023	16				302.1			302.1
ORL024	21				40			40
ORL025	26				10425			10425
ORL026	18				40			40
ORL027	15				289.3			289.3
ORL032	26				56.06			56.06
ORL035	24				40			40
ORL038	0				40			40
ORL041	17				396.85			396.85
ORL042	33				185.8			185.8
ORL043	0				40			40
ORL045	21				40			40
ORL046	20				40			40
ORL047	27				40			40
ORL049	25				40			40
ORL051	34				1168			1168
ORL052	9				56.06			56.06
ORL053	22				556.55			556.55
ORL055	29				682.25			682.25
ORL056	14				65.55			65.55
ORL057	21				104.7			104.7
ORLCS001	19				40			40
ORLCS002	59				3693			3693
ORLCS003	17				516.65			516.65
ORLCS005	7				40			40
ORLCS006	25				343.95			343.95
ORLCS007	15				1455.5			1455.5
ORLCS008	2				128.175			128.175
OBV005	17				239.2			239.2
OBV010	39				705			705
OBV014	26				636.05			636.05
OBV021	0				40			40
ODL004	19				48.94			48.94
ODL005	52				6993.5			6993.5
ODL023	21				193.6			193.6
ODL030	37				344.1			344.1
ORBV003	44				1077.6			1077.6
ORBV005	33				1654.7			1654.7
ORBV026	20				481.6			481.6
ORBV027	43				5002			5002
ORBV029	35				473.3			473.3
ORBV035	41				529.4			529.4
ORL007	37				403.4			403.4
ORL008	36				4692			4692
ORL016	22				465.35			465.35
ORL017	40				40			40
ORL022	18				244.2			244.2
ORL031	22				91.34			91.34
ORL033	42				272.8			272.8
ORL058	50				2256			2256
OBV019	33					13361		13361
OBV020	19						76.26	76.26
OBV023	32						98.02	98.02
ORBV032	27						191.5	191.5
ORBV041	30						1208	1208
ORL013	18						449.65	449.65
ORL020	12						227.45	227.45
ORL028	15						40	40
ORL048	19						63.48	63.48
ORL050	16						40	40
ORL054	21						424.1	424.1
OBV006	19						319	319
OBV018	20						1837	1837

## Sheet: c
	No	Low	Moderate	High
HC prev. inf.	0	0	0	100
Moderate	0	0	0	100
High	0	0	0	100
HC naïve	0	0	95.83	4.17
Moderate	0	0	87.5	12.5
High	0	0	100	0
HD prev. inf.	8.7	4.35	21.74	65.22
No	66.67	33.33	0	0
Moderate	0	0	100	0
High	0	0	16.67	83.33
HD naïve	9.35	42.06	45.79	2.8
No	24.32	45.95	29.73	0
Low	4.17	54.17	41.66	0
Moderate	0	40.63	59.37	0
High	0	14.29	64.28	21.43
PD prev. inf.	0	0	100	0
High	0	0	100	0
PD naïve	0	75	25	0
No	0	100	0	0
Low	0	50	50	0
Moderate	0	100	0	0
High	0	50	50	0

## Sheet: d
	No	Low	Moderate	High
HC prev. inf.	4.17	25	66.66	4.17
High	4.17	25	66.66	4.17
HC naïve	0	25	58.33	16.67
Moderate	0	21.74	60.87	17.39
High	0	100	0	0
HD prev. inf.	13.04	4.35	13.04	69.57
No	100	0	0	0
Low	100	0	0	0
Moderate	0	20	40	40
High	0	0	6.67	93.33
HD naïve	64.49	25.23	5.61	4.67
No	100	0	0	0
Low	73.33	22.22	4.44	0
Moderate	53.06	34.69	8.16	4.08
High	0	0	0	100
PD prev. inf.	0	0	0	100
moderate	0	0	0	100
PD naïve	83.33	0	16.67	0
Low	88.89	0	11.11	0
Moderate	66.67	0	33.33	0
