# Supplementary material for: Poor neutralization and rapid decay of antibodies to SARS-CoV-2 variants in vaccinated dialysis patients
Source: PLoS One. 2022 Feb 10;17(2):e0263328. doi: 10.1371/journal.pone.0263328 (PMC8830698; doi:10.1371/journal.pone.0263328)
Supplement: S1 File — (ZIP) [file pone.0263328.s007.zip › Source data files/Source Data Fig 4.xlsx]

## Sheet: a
HC	2 wks	5 mths			HD	2 wks	5 mths			PD	2 wks	5 mths
CoVax-HCW-001	7957	4056			OBV001	17600	7507			OBV006	2634	404
CoVax-HCW-002	10779	5757			OBV011	11036	6081			OBV018	3911	770
CoVax-HCW-003	17383	3488			OBV017	88	25			OBV019	15679	189
CoVax-HCW-004	8603	2992			ODL010	8246	2332			OBV020	1980	145
CoVax-HCW-005	13431	4916			ODL011	3215	558			OBV023	1413	2599
CoVax-HCW-006	8114	1769			ODL018	18	15			ORBV032	1314	78
CoVax-HCW-007	12830	1421			ORBV012	18529	8289			ORBV041	7113	1071
CoVax-HCW-008	6938	2855			ORBV016	50041	20416			ORL020	1341	64
CoVax-HCW-009	12249	7861			ORBV017	26633	7676			ORL028	272	31
CoVax-HCW-010	9816	4483			ORBV025	18229	10160			ORL048	1155	79
CoVax-HCW-011	10151	2262			ORBV028	3303	964			ORL050	287	16
CoVax-HCW-012	4361	2399			ORBV038	41831	8057			ORL054	2867	94
CoVax-HCW-013	11989	4149			ORL001	16778	2425
CoVax-HCW-014	6658	1601			ORL021	22512	9950
CoVax-HCW-015	4109	1455			ORL034	728	125
CoVax-HCW-016	16364	8429			ORL036	45615	2997
CoVax-HCW-017	4313	1645			ORL039	33571	5939
CoVax-HCW-018	6235	1596			ORL044	34935	3314
CoVax-HCW-019	5463	2172			ORLCS009	14536	1129
CoVax-HCW-020	3598	1531			ORLCS010	18858	4733
CoVax-HCW-021	7795	1664			OBV002	1338	214
CoVax-HCW-022	7365	2196			OBV003	339	26
CoVax-HCW-023	13349	2621			OBV004	123	26
CoVax-HCW-024	14291	4174			OBV007	954	138
CoVax-HCW-026	34400	9143			OBV008	450	126
CoVax-HCW-027	11712	2067			OBV012	92	25
CoVax-HCW-028	20711	3629			OBV013	1637	439
CoVax-HCW-029	12472	2781			OBV015	909	520
CoVax-HCW-030	12865	3955			OBV022	1902	192
CoVax-HCW-031	2269	443			ODL001	21490	8951
CoVax-HCW-032	6553	1486			ODL003	4354	372
CoVax-HCW-033	15340	2922			ODL006	4080	57
CoVax-HCW-035	4715	919			ODL007	6797	2326
CoVax-HCW-036	8188	1898			ODL008	14848	3480
CoVax-HCW-037	2657	1614			ODL009	2602	174
CoVax-HCW-038	5490	1196			ODL012	438	23
CoVax-HCW-039	11701	2132			ODL013	172	16
CoVax-HCW-040	6557	1257			ODL014	712	34
CoVax-HCW-041	4239	745			ODL016	494	59
CoVax-HCW-042	14258	2125			ODL017	280	51
CoVax-HCW-043	10450	704			ODL019	2155	161
CoVax-HCW-044	6285	2645			ODL020	240	15
CoVax-HCW-045	2958	455			ODL022	841	144
CoVax-HCW-046	4149	670			ODL024	3173	283
CoVax-HCW-047	4052	1148			ODL025	593	218
CoVax-HCW-049	4223	1053			ODL026	373	17
CoVax-HCW-050	7810	1484			ODL031	5601	690
					ODL032	16	14
					ORBV006	1832	176
					ORBV007	404	41
					ORBV008	812	113
					ORBV009	706	88
					ORBV010	156	45
					ORBV011	2299	731
					ORBV013	2717	326
					ORBV014	2161	55
					ORBV018	1003	104
					ORBV020	1308	40
					ORBV021	2462	165
					ORBV023	1606	204
					ORBV024	250	36
					ORBV030	411	83
					ORBV031	8	9
					ORBV033	10	11
					ORBV039	302	25
					ORBV040	418	67
					ORL003	29	11
					ORL004	1137	87
					ORL005	166	20
					ORL006	1445	1263
					ORL010	751	104
					ORL011	65	18
					ORL012	978	136
					ORL018	979	59
					ORL019	767	75
					ORL023	2885	381
					ORL024	112	13
					ORL025	770	27
					ORL026	211	16
					ORL027	2243	448
					ORL032	827	144
					ORL038	32	10
					ORL041	1465	58
					ORL042	2605	349
					ORL043	23	12
					ORL046	559	49
					ORL047	3914	1713
					ORL051	7770	1122
					ORL052	1506	74
					ORL053	2546	287
					ORL055	5084	350
					ORL056	604	57
					ORL057	614	57
					ORLCS001	223	21
					ORLCS002	4709	1034
					ORLCS003	2100	350
					ORLCS005	390	66
					ORLCS006	1379	96
					ORLCS007	11781	4052
					ORLCS008	4116	175
					ODL029	64930	18852
					OBV005	1821	99
					OBV010	3849	803
					OBV014	2294	138
					ODL004	2490	924
					ODL005	13714	2127
					ODL023	1360	168
					ODL030	1421	71
					ORBV003	4493	994
					ORBV005	5934	826
					ORBV026	2833	1283
					ORBV027	7785	1766
					ORBV029	3400	488
					ORBV035	2900	700
					ORL007	1636	230
					ORL008	15994	1622
					ORL016	2959	144
					ORL022	1172	99
					ORL031	695	120
					ORL033	15125	801
					ORL058	2873	180

## Sheet: b
HC	2 wks	5 mths			HD	2 wks	5 mths			PD	2 wks	5 mths
CoVax-HCW-001	67	63			OBV001	75	70			OBV006	15	24
CoVax-HCW-002	57	65			OBV011	71	76			OBV018	15	16
CoVax-HCW-003	68	52			OBV017	0				OBV019	42	63
CoVax-HCW-004	73	69			ODL010	50	43			OBV020	19	25
CoVax-HCW-005	58	53			ODL011	44	46			OBV023	29	42
CoVax-HCW-006	73	59			ODL018					ORBV032	28	46
CoVax-HCW-007	76	46			ORBV012	54	56			ORBV041	29	60
CoVax-HCW-008	43	46			ORBV016	81	80			ORL020	13	0
CoVax-HCW-009	56	52			ORBV017	68	72			ORL028	14
CoVax-HCW-010	68	66			ORBV025	77	72			ORL048	15	44
CoVax-HCW-011	68	59			ORBV028	47	31			ORL050	16
CoVax-HCW-012	58	72			ORBV038	41	43			ORL054	19	32
CoVax-HCW-013	65	56			ORL001	77	67
CoVax-HCW-014	69	70			ORL021	67	74
CoVax-HCW-015	67	49			ORL034	22	29
CoVax-HCW-016	47	48			ORL036	70	60
CoVax-HCW-017	59	65			ORL039	54	43
CoVax-HCW-018	60	60			ORL044	76	70
CoVax-HCW-019	65	46			ORLCS009	62	48
CoVax-HCW-020	57	51			ORLCS010	56	46
CoVax-HCW-021	53	60			OBV002	30	32
CoVax-HCW-022	83	64			OBV003	20
CoVax-HCW-023	54	58			OBV004	30
CoVax-HCW-024	40	49			OBV007	36	48
CoVax-HCW-026	22	58			OBV008	38	23
CoVax-HCW-027	30	33			OBV012	0
CoVax-HCW-028	29	47			OBV013	30	16
CoVax-HCW-029	35	53			OBV015	30	51
CoVax-HCW-030	44	43			OBV022	19	23
CoVax-HCW-031	49	45			ODL001	58	46
CoVax-HCW-032	35	47			ODL003	30	37
CoVax-HCW-033	31	41			ODL006	32	0
CoVax-HCW-035	36	51			ODL007	6	3
CoVax-HCW-036	33	37			ODL008	27	24
CoVax-HCW-037	42	30			ODL009	12	43
CoVax-HCW-038	31	28			ODL012	8
CoVax-HCW-039	35	40			ODL013	21
CoVax-HCW-040	60	47			ODL014	22
CoVax-HCW-041	28	40			ODL016	13	0
CoVax-HCW-042	30	31			ODL017	27	0
CoVax-HCW-043	41	46			ODL019	21	34
CoVax-HCW-044	31	36			ODL020	17
CoVax-HCW-045	28	47			ODL022	46	0
CoVax-HCW-046	35	35			ODL024	28	41
CoVax-HCW-047	36	48			ODL025	19	16
CoVax-HCW-049	30	47			ODL026	21
CoVax-HCW-050	28	33			ODL031	30	36
					ODL032
					ORBV006	20	27
					ORBV007	33
					ORBV008	16	16
					ORBV009	37	56
					ORBV010	27
					ORBV011	18	28
					ORBV013	37	40
					ORBV014	15	0
					ORBV018	18	25
					ORBV020	28
					ORBV021	22	27
					ORBV023	23	32
					ORBV024	39
					ORBV030	11	0
					ORBV031
					ORBV033
					ORBV039	24
					ORBV040	9	0
					ORL003
					ORL004	36	49
					ORL005	15
					ORL006	20	61
					ORL010	26	40
					ORL011	0
					ORL012	22	44
					ORL018	13	0
					ORL019	45	61
					ORL023	15	11
					ORL024	23
					ORL025	24
					ORL026	19
					ORL027	15	35
					ORL032	26	40
					ORL038
					ORL041	13	0
					ORL042	32	55
					ORL043
					ORL046	18
					ORL047	26	14
					ORL051	36	35
					ORL052	8	0
					ORL053	17	25
					ORL055	32	15
					ORL056	15	0
					ORL057	22	0
					ORLCS001	21
					ORLCS002	49	43
					ORLCS003	13	24
					ORLCS005	8	0
					ORLCS006	22	47
					ORLCS007	13	9
					ORLCS008	3	11
					ODL029	73	78
					OBV005	23	30
					OBV010	39	47
					OBV014	22	32
					ODL004	21	12
					ODL005	49	45
					ODL023	19	47
					ODL030	33	49
					ORBV003	36	23
					ORBV005	37	40
					ORBV026	18	39
					ORBV027	45	52
					ORBV029	30	35
					ORBV035	40	63
					ORL007	37	37
					ORL008	38	42
					ORL016	20	33
					ORL022	17	46
					ORL031	26	57
					ORL033	42	47
					ORL058	47	38

## Sheet: c
HC	2 wks	5 mths			HD	2 wks	5 mths			PD	2 wks	5 mths
CoVax-HCW-001	3115	599.1			OBV001	5194	2055			OBV006	319	40
CoVax-HCW-002	3104	536.6			OBV011	2598	850.4			OBV018	1786	155.1
CoVax-HCW-003	1147	331.1			OBV017	40	40			OBV019	13452	40
CoVax-HCW-004	2471	385.5			ODL010	2288	584.6			OBV020	76.26	40
CoVax-HCW-005	2613	403.3			ODL011	757.7	65.01			OBV023	98.02	1155
CoVax-HCW-006	560.7	258.5			ODL018	40	40			ORBV032	191.5	40
CoVax-HCW-007	3131	179.7			ORBV012	7751	2362			ORBV041	1208	51.49
CoVax-HCW-008	1185	668.1			ORBV016	17704	3356			ORL020	195.3	81.31
CoVax-HCW-009	241.5	1301			ORBV017	7318	1600			ORL028	40	40
CoVax-HCW-010	2622	345.6			ORBV025	2362	1250			ORL048	63.48	40
CoVax-HCW-011	324.8	293.2			ORBV028	540.2	199.6			ORL050	40	40
CoVax-HCW-012	1028	607.4			ORBV038	20626	2305			ORL054	181.8	40
CoVax-HCW-013	1980	672.4			ORL001	7611	609.8
CoVax-HCW-014	1409	244.1			ORL021	6110	2177
CoVax-HCW-015	2192	192.1			ORL034	40	40
CoVax-HCW-016	2728	828.6			ORL036	13401	891.7
CoVax-HCW-017	629.8	204.5			ORL039	19679	2169
CoVax-HCW-018	357.9	209.1			ORL044	17477	1078
CoVax-HCW-019	1317	391.5			ORLCS009	23824	524.5
CoVax-HCW-020	1140	220.5			ORLCS010	9207	1014
CoVax-HCW-021	1917	228.6			OBV002	231.8	40
CoVax-HCW-022	1659	292.4			OBV003	44.14	40
CoVax-HCW-023	388.5	314.1			OBV004	40	40
CoVax-HCW-024	1278	798.8			OBV007	172.9	40
CoVax-HCW-026	2899	855			OBV008	52.18	40
CoVax-HCW-027	3284	130.1			OBV012	40	40
CoVax-HCW-028	3507	308			OBV013	124.6	40
CoVax-HCW-029	2324	293.2			OBV015	52.2	40
CoVax-HCW-030	1544	260			OBV022	249.5	40
CoVax-HCW-031	2203	40			ODL001	13717	6038
CoVax-HCW-032	1221	233.2			ODL003	804.3	40
CoVax-HCW-033	817.5	213			ODL006	836.7	40
CoVax-HCW-035	662.8	40			ODL007	183.4	40
CoVax-HCW-036	3762	89.03			ODL008	1480	152.5
CoVax-HCW-037	5527	47.38			ODL009	682.2	40
CoVax-HCW-038	351.5	61.43			ODL012	40	40
CoVax-HCW-039	1114	147.3			ODL013	40	40
CoVax-HCW-040	696.9	86.56			ODL014	238.6	40
CoVax-HCW-041	573.9	58.2			ODL016	55.82	40
CoVax-HCW-042	710.7	121.1			ODL017	40	40
CoVax-HCW-043	1484	65.98			ODL019	475.8	40
CoVax-HCW-044	1784	142.1			ODL020	40	40
CoVax-HCW-045	999.8	40			ODL022	40	40
CoVax-HCW-046	2014	41.86			ODL024	696.8	40
CoVax-HCW-047	2029	56.9			ODL025	40	40
CoVax-HCW-049	987	65.03			ODL026	164.2	40
CoVax-HCW-050	1315	106.8			ODL031	1102	64.77
					ODL032	40	40
					ORBV006	250.2	40
					ORBV007	68.85	40
					ORBV008	84.22	40
					ORBV009	108.6	40
					ORBV010	40	40
					ORBV011	381.2	72.07
					ORBV013	291.2	40
					ORBV014	215.3	40
					ORBV018	103.2	40
					ORBV020	122.4	40
					ORBV021	321	40
					ORBV023	327.4	40
					ORBV024	40	40
					ORBV030	40	40
					ORBV031	40	40
					ORBV033	40	40
					ORBV039	40	40
					ORBV040	40	40
					ORL003	40	40
					ORL004	64.74	40
					ORL005	40	40
					ORL006	203.8	199.4
					ORL010	51.87	40
					ORL011	40	40
					ORL012	149.1	40
					ORL018	140.2	40
					ORL019	40	40
					ORL023	302.1	40
					ORL024	40	40
					ORL025	20689	40
					ORL026	40	40
					ORL027	289.3	60.42
					ORL032	56.06	40
					ORL038	40	40
					ORL041	753.7	40
					ORL042	185.8	40
					ORL043	40	40
					ORL046	40	40
					ORL047	40	40
					ORL051	1311	104.2
					ORL052	56.06	40
					ORL053	223.1	40
					ORL055	820.3	40
					ORL056	65.55	40
					ORL057	104.7	40
					ORLCS001	40	40
					ORLCS002	3453	324.7
					ORLCS003	253.6	40
					ORLCS005	40	40
					ORLCS006	166.1	40
					ORLCS007	1764	163.4
					ORLCS008	85.45	40
					ODL029	21600	5182
					OBV005	179.4	40
					OBV010	705	43.47
					OBV014	959.2	40
					ODL004	48.94	40
					ODL005	8561	908.3
					ODL023	193.6	40
					ODL030	367.9	40
					ORBV003	1156	40
					ORBV005	927.4	40.21
					ORBV026	481.6	102.5
					ORBV027	5002	326.5
					ORBV029	473.3	40
					ORBV035	529.4	40
					ORL007	419.2	40
					ORL008	5842	213.9
					ORL016	380.6	40
					ORL022	179.5	40
					ORL031	91.34	83.25
					ORL033	272.8	78.79
					ORL058	2393	40

## Sheet: d
HC	2 wks	5 mths				2 wks	5 mths			PD	2 wks	5 mths
CoVax-HCW-001	1275	669.1			OBV001	2178	40			OBV006	40	40
CoVax-HCW-002	907.2	215.5			OBV011	867.3	40			OBV018	325	57.67
CoVax-HCW-003	451.9	146.6			OBV017	40	40			OBV019	3311	40
CoVax-HCW-004	874.8	286.8			ODL010	660.8	191.3			OBV020	40	40
CoVax-HCW-005	858.4	254.6			ODL011	168.9	40			OBV023	40	452
CoVax-HCW-006	144.6	119.6			ODL018	40	40			ORBV032	40	40
CoVax-HCW-007	585.6	71.19			ORBV012	1677	804.7			ORBV041	395.6	40
CoVax-HCW-008	241.2	305.2			ORBV016	7257	2097			ORL020	40	40
CoVax-HCW-009	41.97	755.6			ORBV017	3200	569.2			ORL028	40	40
CoVax-HCW-010	809.9	210.1			ORBV025	1120	1057			ORL048	40	40
CoVax-HCW-011	85.58	151.1			ORBV028	244.7	64.95			ORL050	40	40
CoVax-HCW-012	375.9	295.6			ORBV038	4447	780.5			ORL054	40	40
CoVax-HCW-013	744	265.2			ORL001	2050	231.4
CoVax-HCW-014	364.8	178.6			ORL021	2285	1044
CoVax-HCW-015	339.9	83.02			ORL034	40	40
CoVax-HCW-016	677.9	515.5			ORL036	4800	406.6
CoVax-HCW-017	123.5	125			ORL039	4345	590.4
CoVax-HCW-018	74.4	87.24			ORL044	9428	558.5
CoVax-HCW-019	255.7	239.2			ORLCS009	13140	196.1
CoVax-HCW-020	182.1	79.46			ORLCS010	2368	40
CoVax-HCW-021	797.1	128.6			OBV002	47.31	40
CoVax-HCW-022	266.6	154.5			OBV003	40	40
CoVax-HCW-023	116.8	117.8			OBV004	40	40
CoVax-HCW-024	470.8	307.3			OBV007	40	40
CoVax-HCW-026	597	1510			OBV008	40	40
CoVax-HCW-027	1064	47.99			OBV012	40	40
CoVax-HCW-028	1235	94.26			OBV013	54.15	40
CoVax-HCW-029	821.5	149.7			OBV015	40	40
CoVax-HCW-030	353.8	138.1			OBV022	59.56	40
CoVax-HCW-031	664.5	40			ODL001	3529	1072
CoVax-HCW-032	365.8	109.5			ODL003	149.7	40
CoVax-HCW-033	141.7	110.4			ODL006	179.7	40
CoVax-HCW-035	122.4	40			ODL007	95.18	40
CoVax-HCW-036	1088	40			ODL008	602.6	62.62
CoVax-HCW-037	1137	40			ODL009	40	40
CoVax-HCW-038	85.79	40			ODL012	40	40
CoVax-HCW-039	307.8	52.79			ODL013	40	40
CoVax-HCW-040	137	59.25			ODL014	40	40
CoVax-HCW-041	109.9	40			ODL016	40	40
CoVax-HCW-042	140.5	40			ODL017	40	40
CoVax-HCW-043	414.3	40			ODL019	40	40
CoVax-HCW-044	688.4	42.6			ODL020	40	40
CoVax-HCW-045	384.9	40			ODL022	40	40
CoVax-HCW-046	651.5	40			ODL024	188.5	40
CoVax-HCW-047	609	40			ODL025	40	40
CoVax-HCW-049	231.7	40			ODL026	40	40
CoVax-HCW-050	439.9	40			ODL031	161.9	40
					ODL032	40	40
					ORBV006	50.91	40
					ORBV007	40	40
					ORBV008	40	40
					ORBV009	40	40
					ORBV010	40	40
					ORBV011	88.95	40
					ORBV013	54.48	40
					ORBV014	40	40
					ORBV018	40	40
					ORBV020	40	40
					ORBV021	72.27	40
					ORBV023	49.8	40
					ORBV024	40	40
					ORBV030	40	40
					ORBV031	40	40
					ORBV033	40	40
					ORBV039	40	40
					ORBV040	40	40
					ORL003	40	40
					ORL004	40	40
					ORL005	40	40
					ORL006	40	40
					ORL010	40	40
					ORL011	40	40
					ORL012	40	40
					ORL018	52.54	40
					ORL019	40	40
					ORL023	67.29	40
					ORL024	40	40
					ORL025	6131	40
					ORL026	40	40
					ORL027	54.52	40
					ORL032	40	40
					ORL038	40	40
					ORL041	95.38	40
					ORL042	61.76	40
					ORL043	40	40
					ORL046	40	40
					ORL047	40	40
					ORL051	639.3	63.03
					ORL052	40	40
					ORL053	50.03	40
					ORL055	196.3	40
					ORL056	40	40
					ORL057	40	40
					ORLCS001	40	40
					ORLCS002	1658	158.6
					ORLCS003	54.84	40
					ORLCS005	40	40
					ORLCS006	47.04	40
					ORLCS007	734.3	121.3
					ORLCS008	40	40
					ODL029	6670	2183
					OBV005	40	40
					OBV010	159.4	40
					OBV014	97.43	40
					ODL004	40	40
					ODL005	2296	354.2
					ODL023	40	40
					ODL030	40	40
					ORBV003	257.5	40
					ORBV005	141.1	40
					ORBV026	147.8	40
					ORBV027	624.9	104.1
					ORBV029	95.94	40
					ORBV035	109.5	40
					ORL007	112.5	40
					ORL008	1478	40
					ORL016	191.5	40
					ORL022	40	40
					ORL031	40	40
					ORL033	46.87	40
					ORL058	253.2	40
