# Supplementary material for: Poor neutralization and rapid decay of antibodies to SARS-CoV-2 variants in vaccinated dialysis patients
Source: PLoS One. 2022 Feb 10;17(2):e0263328. doi: 10.1371/journal.pone.0263328 (PMC8830698; doi:10.1371/journal.pone.0263328)
Supplement: S1 File — (ZIP) [file pone.0263328.s007.zip › Source data files/Source Data Fig S1.xlsx]

## Sheet: a
	HC + P/B	HC - P/B	HD + P/B	HD - P/B	PD + P/B	PD - P/B	HD + M	HD - M	PD - M
CoVax-HCW-001	7347
CoVax-HCW-002	9887
CoVax-HCW-003	16672
CoVax-HCW-004	3497
CoVax-HCW-005	17227
CoVax-HCW-006	9104
CoVax-HCW-007	9203
CoVax-HCW-008	9978
CoVax-HCW-009	9908
CoVax-HCW-010	24547
CoVax-HCW-011	10419
CoVax-HCW-012	1355
CoVax-HCW-013	13439
CoVax-HCW-014	10673
CoVax-HCW-015	5094
CoVax-HCW-016	13833
CoVax-HCW-017	2440
CoVax-HCW-018	10857
CoVax-HCW-019	3740
CoVax-HCW-020	8724
CoVax-HCW-021	8876
CoVax-HCW-022	8456
CoVax-HCW-023	12218
CoVax-HCW-024	8456
CoVax-HCW-026		959.3
CoVax-HCW-027		164.1
CoVax-HCW-028		97.37
CoVax-HCW-029		399.3
CoVax-HCW-030		392.3
CoVax-HCW-031		312.9
CoVax-HCW-032		189.8
CoVax-HCW-033		474.3
CoVax-HCW-035		47.45
CoVax-HCW-036		291.4
CoVax-HCW-037		145.6
CoVax-HCW-038		140.4
CoVax-HCW-039		203.6
CoVax-HCW-040		4409
CoVax-HCW-041		20.61
CoVax-HCW-042		656.5
CoVax-HCW-043		275.6
CoVax-HCW-044		176.3
CoVax-HCW-045		33.53
CoVax-HCW-046		125.4
CoVax-HCW-047		458.9
CoVax-HCW-048		40.59
CoVax-HCW-049		26.9
CoVax-HCW-050		240.5
OBV001
ORBV012
ORBV028
ORBV038
ORL001
ORL021
ORL036
ORL039
ORLCS010
OBV011
OBV017
ODL010
ODL011
ODL018
ORBV016
ORBV017
ORBV025
ORBV036
ORL002
ORL034
ORL044			14749
ORLCS009			7826
ODL029
OBV002
OBV003
OBV004
OBV007
OBV008
OBV012
OBV013				20.56
OBV015
OBV022
ODL001
ODL002				21.1
ODL003
ODL006
ODL007
ODL008
ODL009
ODL012
ODL013
ODL014
ODL016
ODL017
ODL019
ODL020
ODL022				31.14
ODL024
ODL025
ODL026
ODL031
ODL032
ORBV006
ORBV007
ORBV008
ORBV009
ORBV010
ORBV011
ORBV013
ORBV014
ORBV018				10.82
ORBV019
ORBV020
ORBV021
ORBV023
ORBV024
ORBV030
ORBV031
ORBV033				3.149
ORBV039
ORBV040
ORL003
ORL004
ORL005
ORL006
ORL010
ORL011
ORL012
ORL018
ORL019
ORL023
ORL024
ORL025
ORL026
ORL027
ORL032
ORL035
ORL038
ORL041
ORL042
ORL043
ORL045
ORL046
ORL047
ORL049				10.49
ORL051
ORL052
ORL053
ORL055
ORL056
ORL057
ORLCS001				4.711
ORLCS002				2459
ORLCS003
ORLCS005
ORLCS006
ORLCS007
ORLCS008				168.6
OBV005								14.8
OBV010
OBV014								19.81
OBV021								8.633
ODL004
ODL005								17601
ODL023
ODL030								4.877
ORBV003
ORBV005								96.81
ORBV026
ORBV027
ORBV029								97.53
ORBV035
ORL007								14.55
ORL008								323
ORL016								7.87
ORL017								5.298
ORL022								8.835
ORL031								43.4
ORL033								29.17
ORL058								52.1
OBV019
OBV020
OBV023
ORBV032
ORBV041
ORL013
ORL020
ORL028
ORL048
ORL050
ORL054
OBV006
OBV018

## Sheet: b
	No	Low	High					No	Low	High
All HC	10.42	37.5	52.08				HC + P/B			100
All DP	65.38	19.23	15.38				HC - P/B	20.83	75	4.17
							HD + P/B			100
							HD - P/B	77.78	11.11	11.11
							HD - M	66.66	26.67	6.67
							PD + P/B
							PD - P/B
							PD - M
