# Supplementary material for: Poor neutralization and rapid decay of antibodies to SARS-CoV-2 variants in vaccinated dialysis patients
Source: PLoS One. 2022 Feb 10;17(2):e0263328. doi: 10.1371/journal.pone.0263328 (PMC8830698; doi:10.1371/journal.pone.0263328)
Supplement: S1 File — (ZIP) [file pone.0263328.s007.zip › Source data files/Source Data Fig S2.xlsx]

## Sheet: a
IgG RBD
HC prev. infected					HC naïve					HD prev. infected					HD naïve					All PD
	T0	T1	T2			T0	T1	T2			T0	T1	T2			T0	T1	T2			T0	T1	T2
CoVax-HCW-001	117	4675	5846		CoVax-HCW-026	11.71	696.2	19505		OBV001	29.42		36177		OBV002	12.8		1974		OBV019	47.27		14488
CoVax-HCW-002	66.53	4740	6464		CoVax-HCW-027	8.588	153.3	7441		ORBV012	9.789		36833		OBV003	11.63		507.3		OBV006	16.38		1929
CoVax-HCW-003	287.2	14248	7417		CoVax-HCW-028	11.3	192.7	12748		ORBV028	14.41		2619		OBV004	40.42		244.4		OBV018	9.469		8439
CoVax-HCW-004	267.6	2246	3990		CoVax-HCW-029	13.13	662.5	5203		ORBV038	94.59		135738		OBV005	9.127	14.8	3134		OBV020	19.07		3074
CoVax-HCW-005	292.7	10960	7361		CoVax-HCW-030	10.14	355.9	11070		ORL001	7.474		30121		OBV007	13.49		1413		OBV023	25.58		2064
CoVax-HCW-006	111.5	6697	5502		CoVax-HCW-031	11.99	426.3	2166		ORL021	8.538		34992		OBV008	13.18		705.5		ORBV032	8.074		2145
CoVax-HCW-007	45.08	6256	6701		CoVax-HCW-032	16.93	248.3	5972		ORL036	7.815		77443		OBV010	15.93		5148		ORBV041	12.3		11920
CoVax-HCW-008	158.1	5715	4336		CoVax-HCW-033	8.816	1430	9115		ORL039	7.366		12634		OBV012	8.448		31.59		ORL013	9.919		2709
CoVax-HCW-009	180.6	6700	8449		CoVax-HCW-035	20.5	44.77	3627		ORLCS010	16.24		15129		OBV013	9.883	20.56	2684		ORL020	8.329		1937
CoVax-HCW-010	102.8	12989	7143		CoVax-HCW-036	9.978	181.3	7003		OBV011	4569		7625		OBV014	4.786	19.81	3624		ORL028	93.17		467.5
CoVax-HCW-011	27.74	6331	5292		CoVax-HCW-037	11.56	76.41	1580		OBV017	143.1		139		OBV015	12.28		1864		ORL048	9.125		1801
CoVax-HCW-012	138.2	1113	2523		CoVax-HCW-038	10.42	176.5	4427		ODL010	744.7		7892		OBV021	6.648	8.633	8.771		ORL050	22		231.8
CoVax-HCW-013	80.55	7805	7453		CoVax-HCW-039	9.181	336.7	9214		ODL011	98.89		4043		OBV022	29.19		3461		ORL054	7.673		3472
CoVax-HCW-014	194.6	7513	5667		CoVax-HCW-040	21.9	3103	3089		ODL018	6.642		61.79		ODL001	4.593		19224
CoVax-HCW-015	216.2	2719	2054		CoVax-HCW-041	20.4	31.88	2014		ODL029	1065		24730		ODL002	17.99	21.1	467.6
CoVax-HCW-016	2479	11341	11173		CoVax-HCW-042	13.19	416.7	5132		ORBV016	761.5		34185		ODL003	16.78		8329
CoVax-HCW-017	77.43	1233	2146		CoVax-HCW-043	11.13	468.5	10793		ORBV017	1965		13053		ODL004	32.29		574.8
CoVax-HCW-018	52.12	4613	4180		CoVax-HCW-044	11.59	192.7	4388		ORBV025	293.8		13139		ODL005	5.591	17933	13919
CoVax-HCW-019	44.37	1883	2604		CoVax-HCW-045	9.921	31.54	1563		ORBV036	154.8		20818		ODL006	9.021		6728
CoVax-HCW-020	175.6	6062	4728		CoVax-HCW-046	12.44	156.5	4586		ORL002	508.4		21746		ODL007	6.723		10546
CoVax-HCW-021	95.65	6704	4881		CoVax-HCW-047	13.23	102.1	3511		ORL034	545.7		1271		ODL008	8.39		27337
CoVax-HCW-022	351.3	6088	5016		CoVax-HCW-048	8.408	48.33	5572		ORL044	516.1	14749	35806		ODL009	6.426		4083
CoVax-HCW-023	69.73	7025	5761		CoVax-HCW-049	11.37	27.74	3901		ORLCS009	62.25	7826	11140		ODL012	26.7		309.7
CoVax-HCW-024	82.77	5467	6754		CoVax-HCW-050	8.711	21.12	3686							ODL013	6.989		167
															ODL014	8.783		1209
															ODL016	11.79		903.2
															ODL017	5.314		233.1
															ODL019	7.89		4708
															ODL020	30.3		22.74
															ODL022	13.28	18.51	454.6
															ODL023	36.17		1999
															ODL024	8.066		5664
															ODL025	34.67		812.8
															ODL026	6.431		714
															ODL030	41.96	33.09	2333
															ODL031	9.619		9685
															ODL032	126.4		210.4
															ORBV003	22.1		6822
															ORBV005	17.7	126.7	8362
															ORBV006	11.62		2894
															ORBV007	35.74		533.1
															ORBV008	7.953		797.1
															ORBV009	19.34		967
															ORBV010	8.113		147
															ORBV011	8.168		3228
															ORBV013	104.9		2705
															ORBV014	24.1		3926
															ORBV018	17.67	14.23	1856
															ORBV019	12.52		2310
															ORBV020	6.166		2303
															ORBV021	15.66		3576
															ORBV023	6.696		3316
															ORBV024	18.06		261.8
															ORBV026	5.042		3191
															ORBV027	8.704		6847
															ORBV029	22.15	30.8	5646
															ORBV030	21.7		156
															ORBV031	26.32		22.68
															ORBV033	12.84	8.599	22.56
															ORBV035	5.481		5103
															ORBV039	21.72		307.1
															ORBV040	7.605		518.9
															ORL003	12.08		58.31
															ORL004	7.388		1674
															ORL005	8.002		202
															ORL006	11.02		2779
															ORL007	62.07	63.5	2414
															ORL008	9.49	607.3	29526
															ORL010	4.421		559.5
															ORL011	8.786		21.37
															ORL012	24.25		1871
															ORL016	14.21	31.48	5633
															ORL017	5.663	8.65	5895
															ORL018	8.821		1263
															ORL019	8.419		1193
															ORL022	90.46	95.07	1781
															ORL023	10.95		3282
															ORL024	5.509		45.83
															ORL025	10.97		1129
															ORL026	15.63		215.4
															ORL027	7.346		2431
															ORL031	32.78	39.3	1125
															ORL032	35.42		950.8
															ORL033	16.66	44.67	19313
															ORL035	9.667		217.2
															ORL038	6.194		94.48
															ORL041	12.13		1529
															ORL042	8.583		4364
															ORL043	6.162		21.81
															ORL045	13.39		138
															ORL046	6.817		403.7
															ORL047	25.25		447.7
															ORL049	12.79	11.08	22.55
															ORL051	6.373		11010
															ORL052	16.63		2144
															ORL053	8.876		3332
															ORL055	13.7		6149
															ORL056	52.12		848.4
															ORL057	16.29		605.8
															ORL058	16.96	56.39	4671
															ORLCS001	6.179	5.042	251.1
															ORLCS002	9.169	2639	5430
															ORLCS003	5.968		4933
															ORLCS005	4.95		565.2
															ORLCS006	14.58		2768
															ORLCS007	25.22		14367
															ORLCS008	16.71	20.26	1388
IgA RBD
HC prev. infected					HC naïve					HD prev. infected					HD naïve					All PD
	T0	T1	T2			T0	T1	T2			T0	T1	T2			T0	T1	T2			T0	T1	T2
CoVax-HCW-001	24.44	380.5	383.2		CoVax-HCW-026	3.998	77.36	249.6		OBV001	8.923		324.5		OBV002	4.44		8.135		OBV019	306.9		1672
CoVax-HCW-002	15.42	440	327.6		CoVax-HCW-027	4.404	19.22	87.89		ORBV012	13.04		826.2		OBV003	7.315		7.922		OBV006	7.772		28.75
CoVax-HCW-003	33.49	435.2	165.2		CoVax-HCW-028	18.17	15.87	110		ORBV028	6.896		296.3		OBV004	6.078		79.37		OBV018	3.756		542.3
CoVax-HCW-004	63.56	1379	1037		CoVax-HCW-029	5.356	99.17	80.27		ORBV038	88.34		1417		OBV005	7.962	24.23	262.8		OBV020	10		69.68
CoVax-HCW-005	232.7	1941	1178		CoVax-HCW-030	6.415	18.74	126.1		ORL001	8.114		156.5		OBV007	12.09		125.5		OBV023	5.086		74.26
CoVax-HCW-006	14.59	46.59	35.79		CoVax-HCW-031	7.186	171.7	107		ORL021	3.286		384		OBV008	6.564		23.11		ORBV032	8.047		47.92
CoVax-HCW-007	10.58	311.4	253.1		CoVax-HCW-032	34.69	28.69	106.1		ORL036	10.48		317.1		OBV010	6.837		552.3		ORBV041	6.642		301
CoVax-HCW-008	23.12	252.6	158.1		CoVax-HCW-033	6.388	492.7	252.1		ORL039	17.25		877.2		OBV012	5.979		7.451		ORL013	10.59		401
CoVax-HCW-009	25.91	535.9	1419		CoVax-HCW-035	6.098	17.56	56.12		ORLCS010	23.87		3822		OBV013	2.755	3.488	21.07		ORL020	8.016		116.8
CoVax-HCW-010	19.05	602.5	231.4		CoVax-HCW-036	7.051	185.9	535.7		OBV011	564.4		327.9		OBV014	5.228	15.08	115.7		ORL028	12.64		42.7
CoVax-HCW-011	7.864	751.9	274.8		CoVax-HCW-037	15.28	22.87	89.26		OBV017	12.36		18.99		OBV015	10.64		35.22		ORL048	3.784		58.91
CoVax-HCW-012	10.82	87.61	193.2		CoVax-HCW-038	49.12	37.87	99.96		ODL010	445.3		308.7		OBV021	11.98	12.57	11.68		ORL050	9.46		15.85
CoVax-HCW-013	11.18	353.8	219		CoVax-HCW-039	5.488	33.73	370.6		ODL011	17.04		110.3		OBV022	7.325		129.7		ORL054	11.16		36.72
CoVax-HCW-014	54.46	482.7	326.1		CoVax-HCW-040	7.35	78.95	37.75		ODL018	4.693		22.2		ODL001	4.223		504.5
CoVax-HCW-015	19.1	730.9	404.9		CoVax-HCW-041	6.329	70.47	516.1		ODL029	607.7		1231		ODL002	10.35	15.06	427.4
CoVax-HCW-016	110.6	619.3	462.2		CoVax-HCW-042	5.575	73.66	419.4		ORBV016	161.5		482.4		ODL003	7.774		456.2
CoVax-HCW-017	12.76	82.17	81.31		CoVax-HCW-043	11.96	267.5	1041		ORBV017	188.6		137.7		ODL004	12.8		408
CoVax-HCW-018	23.87	428.9	299.6		CoVax-HCW-044	2.84	22.18	109.1		ORBV025	12.45		125.3		ODL005	7.443	2531	783.8
CoVax-HCW-019	9.567	288.1	170.9		CoVax-HCW-045	4.999	9.702	135.4		ORBV036	3.988		568.3		ODL006	9.495		113.9
CoVax-HCW-020	14.88	301.6	166.7		CoVax-HCW-046	9.416	11.96	172.7		ORL002	14.56		942.5		ODL007	12.47		938.3
CoVax-HCW-021	27.17	879.3	827.3		CoVax-HCW-047	4.74	22.64	196.9		ORL034	11.01		15.58		ODL008	3.55		91.83
CoVax-HCW-022	19.68	284.8	181.9		CoVax-HCW-048	4.388	9.91	42.37		ORL044	19.89	605.5	526		ODL009	5.061		68.28
CoVax-HCW-023	14.3	318.4	283.9		CoVax-HCW-049	11.13	16.46	132		ORLCS009	6.417	30.12	32.11		ODL012	9.139		25
CoVax-HCW-024	29.72	296	372.9		CoVax-HCW-050	5.688	45.84	295.5							ODL013	5.609		8.16
															ODL014	3.884		12.95
															ODL016	3.233		33.21
															ODL017	4.245		29.53
															ODL019	4.894		76.65
															ODL020	5.631		5.585
															ODL022	5.727	9.536	35.14
															ODL023	9.383		54.36
															ODL024	16.84		252.5
															ODL025	16.52		16.67
															ODL026	17.52		22.72
															ODL030	6.147	6.488	27.84
															ODL031	5.918		310
															ODL032	16.67		15.86
															ORBV003	6.419		152.2
															ORBV005	13.24	46.8	132.6
															ORBV006	1.019		25.12
															ORBV007	8.084		17.26
															ORBV008	4.149		38.28
															ORBV009	26.05		209.7
															ORBV010	8.041		48.2
															ORBV011	2.505		36.43
															ORBV013	8.589		23.64
															ORBV014	7.261		96.8
															ORBV018	11.07	27.96	794.7
															ORBV019	6.487		51.53
															ORBV020	6.056		51.71
															ORBV021	5.075		102.5
															ORBV023	4.841		1484
															ORBV024	6.613		18.16
															ORBV026	6.371		202.8
															ORBV027	4.847		419.3
															ORBV029	11.11	21.98	150.3
															ORBV030	14.31		23.09
															ORBV031	5.301		8.773
															ORBV033	5.598	3.301	3.274
															ORBV035	7.98		345.9
															ORBV039	6.834		19.97
															ORBV040	7.558		19.08
															ORL003	8.178		9.857
															ORL004	7.583		642.7
															ORL005	6.411		67.56
															ORL006	5.426		34.13
															ORL007	11.04	14.01	290.1
															ORL008	18.67	239.9	2432
															ORL010	12.66		31.75
															ORL011	4.551		4.222
															ORL012	17.72		874.9
															ORL016	10.11	19.29	806.3
															ORL017	9.384	8.089	155
															ORL018	9.27		53.77
															ORL019	8.302		22.45
															ORL022	11.81	81.48	961
															ORL023	12.71
															ORL024	6.932		8.067
															ORL025	31.82		197.3
															ORL026	10.75		10.48
															ORL027	3.284		81.95
															ORL031	11.21	9.1	104.9
															ORL032	8.008		22.85
															ORL033	7.238	8.078	171
															ORL035	9.722		13.84
															ORL038	2.909		48.67
															ORL041	8.548		86.69
															ORL042	11.79		45.19
															ORL043	5.833		5.802
															ORL045	31.08		405.2
															ORL046	12.39		61.5
															ORL047	5.684		26.49
															ORL049	11.21	11.46	5.854
															ORL051	5.774		100.9
															ORL052	6.525		33.85
															ORL053	4.891		223.9
															ORL055	4.608		340.1
															ORL056	4.684		39.63
															ORL057	53.92		63.72
															ORL058	7.1	15.14	180.4
															ORLCS001	7.412	6.007	11.31
															ORLCS002	8.276	1380	1304
															ORLCS003	2.542		47.39
															ORLCS005	3.504		16.12
															ORLCS006	5.754		42.68
															ORLCS007	17.38		1253
															ORLCS008	6.3	4.074	62.15
IgM RBD
HC prev. infected					HC naïve					HD prev. infected					HD naïve					All PD
	T0	T1	T2			T0	T1	T2			T0	T1	T2			T0	T1	T2			T0	T1	T2
CoVax-HCW-001	11.5	17.97	15.51		CoVax-HCW-026	10.93	49.87	177.9		OBV001	3.57		41.83		OBV002	3.374		9.095		OBV019	4.277		7.471
CoVax-HCW-002	17.79	23.73	16.94		CoVax-HCW-027	2.08	9.223	22.7		ORBV012	1.653		217.2		OBV003	5.764		9.094		OBV006	3.481		12.6
CoVax-HCW-003	25.67	36.24	26.13		CoVax-HCW-028	16.77	37.76	36.35		ORBV028	4.006		17.15		OBV004	3.117		2.729		OBV018	2.207		11.54
CoVax-HCW-004	23.66	27.12	25.73		CoVax-HCW-029	6.12	19.59	22.47		ORBV038	4.048		134.4		OBV005	2.412	3.466	4.691		OBV020	6.268		22.74
CoVax-HCW-005	11.33	25.4	16.58		CoVax-HCW-030	11.41	15.27	21.92		ORL001	1.592		12.67		OBV007	2.766		11.93		OBV023	2.923		6.656
CoVax-HCW-006	15.65	25.93	18.35		CoVax-HCW-031	5.371	15.83	9.864		ORL021	5.033		21.19		OBV008	2.967		4.276		ORBV032	2.091		7.263
CoVax-HCW-007	13.21	37.41	22.87		CoVax-HCW-032	95.19	102.7	82.51		ORL036	1.348		20.9		OBV010	4.365		16.21		ORBV041	3.31		16.11
CoVax-HCW-008	21.41	32.89	28.29		CoVax-HCW-033	10.33	57.91	43.44		ORL039	1.27		16.48		OBV012	2.187		3.375		ORL013	1.943		9.175
CoVax-HCW-009	27.18	42.79	39.63		CoVax-HCW-035	7.379	7.843	9.332		ORLCS010	3.98		29.86		OBV013	1.44	1.83	11.03		ORL020	13.17		15.44
CoVax-HCW-010	22.41	46.73	27.09		CoVax-HCW-036	12.2	20.46	29.16		OBV011	15.68		29.94		OBV014	4.253	4.27	25.9		ORL028	1.722		5.054
CoVax-HCW-011	9.736	23.5	14.07		CoVax-HCW-037	6.779	8.881	9.991		OBV017	2.165		5.755		OBV015	3.277		10.58		ORL048	2.152		6.014
CoVax-HCW-012	11.59	14.15	16.08		CoVax-HCW-038	7.235	9.172	12.5		ODL010	16.58		17.7		OBV021	34.68	2.603	2.959		ORL050	3.284		5.526
CoVax-HCW-013	12.02	25.1	15.53		CoVax-HCW-039	7.756	25.26	33.08		ODL011	3.284		8.389		OBV022	2.554		10.91		ORL054	1.93		11.14
CoVax-HCW-014	14.29	29.39	23.06		CoVax-HCW-040	13.53	27.6	18.07		ODL018	3.76		3.056		ODL001	2.94		33.75
CoVax-HCW-015	20.69	23.35	18.65		CoVax-HCW-041	6.604	5.932	37.18		ODL029	22.31		19.54		ODL002	5.273	3.481	5.093
CoVax-HCW-016	101.2	100	65.93		CoVax-HCW-042	7.272	27.02	26.69		ORBV016	9.465		36.3		ODL003	4.33		15.04
CoVax-HCW-017	7.928	11.1	10.81		CoVax-HCW-043	9.629	26.6	16.29		ORBV017	52.71		27.03		ODL004	2.794		10.35
CoVax-HCW-018	22.28	22.56	18.09		CoVax-HCW-044	9.688	9.246	10.02		ORBV025	5.453		13.68		ODL005	2.482	30.92	14.94
CoVax-HCW-019	9.505	15.53	11.38		CoVax-HCW-045	8.298	5.448	9.486		ORBV036	1.972		259.3		ODL006	2.997		10.06
CoVax-HCW-020	22.13	30.74	20.54		CoVax-HCW-046	7.145	7.954	11.02		ORL002	5.958		57.93		ODL007	3.08		73.34
CoVax-HCW-021	15.21	29.05	25.89		CoVax-HCW-047	6.808	10.73	14.74		ORL034	2.7		6.265		ODL008	2.715		36.36
CoVax-HCW-022	28.49	39.58	26.06		CoVax-HCW-048	6.585	12.22	26.17		ORL044	28.12	112.6	81.82		ODL009	1.986		15.81
CoVax-HCW-023	30.7	39.57	26.88		CoVax-HCW-049	6.897	6.285	11.69		ORLCS009	4.821	34.93	22.42		ODL012	3.048		6.315
CoVax-HCW-024	15.51	22.89	20.32		CoVax-HCW-050	6.551	6.188	17.29							ODL013	1.302		2.447
															ODL014	1.378		4.498
															ODL016	33.73		2.997
															ODL017	3.566		10.51
															ODL019	4.009		10.58
															ODL020	2.823		12.58
															ODL022	6.055	5.9	8.55
															ODL023	3.467		5.869
															ODL024	3.603		12.88
															ODL025	3.343		4.692
															ODL026	3.557		2.364
															ODL030	2.333	3.703	5.365
															ODL031	3.772		18.1
															ODL032	3.102		2.128
															ORBV003	1.805		55.45
															ORBV005	1.526	4.32	11.64
															ORBV006	2.759		8.986
															ORBV007	22.64		8.022
															ORBV008	2.558		6.233
															ORBV009	6.023		6.133
															ORBV010	3.413		4.645
															ORBV011	3.103		12.09
															ORBV013	4.334		19.08
															ORBV014	9.558		12.16
															ORBV018	3.093	3.71	6.829
															ORBV019	1.727		20.74
															ORBV020	3.07		11.58
															ORBV021	3.635		9.14
															ORBV023	3.206		9.286
															ORBV024	5.265		2.623
															ORBV026	32.45		4.756
															ORBV027	2.788		44.17
															ORBV029	3.8	3.969	10.88
															ORBV030	5.613		7.872
															ORBV031	3.862		5.132
															ORBV033	2.966	3.253	3.52
															ORBV035	5.557		14.8
															ORBV039	3.039		6.328
															ORBV040	3.5		24.08
															ORL003	5.734		4.065
															ORL004	2.05		5.329
															ORL005	3.922		3.735
															ORL006	5.38		14.28
															ORL007	3.418	3.941	16.03
															ORL008	3.748	7.448	7.66
															ORL010	2.003		5.356
															ORL011	1.895		1.714
															ORL012	3.011		7.475
															ORL016	6.317	5.924	19.34
															ORL017	2.351	1.772	17.63
															ORL018	10.52		18.6
															ORL019	1.946		4.601
															ORL022	4.43	3.579	19.08
															ORL023	10.13		51.65
															ORL024	3.668		2.748
															ORL025	2.637		8.912
															ORL026	3.347		7.607
															ORL027	4.225		20.15
															ORL031	2.336	4.724	5.317
															ORL032	2.115		4.388
															ORL033	5.824	6.066	47.37
															ORL035	2.782		3.111
															ORL038	2.373		1.605
															ORL041	3.337		11.86
															ORL042	3.759		9.451
															ORL043	4.144		4.905
															ORL045	4.601		5.181
															ORL046	3.355		8.901
															ORL047	34.86		17.29
															ORL049	3.573	3.522	5.064
															ORL051	2.914		21.53
															ORL052	5.454		23.94
															ORL053	2.4		14.87
															ORL055	3.289		9.973
															ORL056	4.182		6.348
															ORL057	4.988		9.121
															ORL058	2.445	4.941	13.39
															ORLCS001	2.463	32.83	4.395
															ORLCS002	34.56	52.97	25.8
															ORLCS003	2.658		30.72
															ORLCS005	1.843		9.195
															ORLCS006	4.282		7.026
															ORLCS007	2.748		148.4
															ORLCS008	4.894	5.013	15.34

## Sheet: b
IgA S
HC prev. infected					HC naïve					HD prev. infected					HD naïve					All PD
	T0	T1	T2			T0	T1	T2			T0	T1	T2			T0	T1	T2			T0	T1	T2
CoVax-HCW-001	12.48	443.6	403.9		CoVax-HCW-026	2.88	94.28	62.88		OBV001	6.493		265.5		OBV002	3.386		7.761		OBV019	64.19		1560
CoVax-HCW-002	13.13	1242	658.7		CoVax-HCW-027	4.942	22.64	39.67		ORBV012	8.822		359.2		OBV003	2.85		13.14		OBV006	4.451		21.87
CoVax-HCW-003	36.68	349.8	82.65		CoVax-HCW-028	6.569	29.72	32.35		ORBV028	4.571		312		OBV004	2.711		16.92		OBV018	3.572		278.2
CoVax-HCW-004	50.7	1697	1172		CoVax-HCW-029	3.59	63.31	31.56		ORBV038	3.676		735.4		OBV005	4.459	16.8	286.4		OBV020	3.482		82.53
CoVax-HCW-005	222.6	3504	1500		CoVax-HCW-030	6.076	36.06	259.3		ORL001	3.332		26.13		OBV007	3.843		54.81		OBV023	3.584		72.17
CoVax-HCW-006	10.59	24.97	18.62		CoVax-HCW-031	5.382	381.9	95.82		ORL021	3.883		473.5		OBV008	5.744		17		ORBV032	4.875		51.36
CoVax-HCW-007	13.7	324.8	133		CoVax-HCW-032	3.693	24.5	56.58		ORL036	5.174		81.41		OBV010	2.445		257		ORBV041	2.893		199.9
CoVax-HCW-008	11.71	254.7	70.82		CoVax-HCW-033	4.857	198.2	77.34		ORL039	2.927		228.4		OBV012	2.15		9.976		ORL013	3.442		98.51
CoVax-HCW-009	22.36	992.8	1958		CoVax-HCW-035	3.277	36.18	30.32		ORLCS010	5.327		794.6		OBV013	10.74	3.13	12.75		ORL020	7.436		100.9
CoVax-HCW-010	24.07	854.7	208.3		CoVax-HCW-036	4.205	141	304.5		OBV011	184.8		170.6		OBV014	4.419	17.47	128.4		ORL028	6.848		47.28
CoVax-HCW-011	6.371	919.5	275.2		CoVax-HCW-037	3.007	16.54	72.12		OBV017	4.444		11.48		OBV015	6.555		58.53		ORL048	2.641		56.17
CoVax-HCW-012	11.26	93.39	231.1		CoVax-HCW-038	5.922	25.91	53.1		ODL010	110.1		252.2		OBV021	3.955	4.739	5.298		ORL050	4.082		8.502
CoVax-HCW-013	9.104	482.6	176.4		CoVax-HCW-039	5.002	19.95	191.9		ODL011	6.469		103.6		OBV022	4.011		92.32		ORL054	3.235		44.85
CoVax-HCW-014	14.68	683.1	284.9		CoVax-HCW-040	6.109	63.39	25.55		ODL018	3.267		11.66		ODL001	2.623		51.88
CoVax-HCW-015	13.81	958.9	474		CoVax-HCW-041	4.478	39.01	271.5		ODL029	142.5		1104		ODL002	4.007	12.59	163.5
CoVax-HCW-016	27.43	692.7	432.8		CoVax-HCW-042	3.962	54.89	360.7		ORBV016	80.41		520.1		ODL003	4.61		643.5
CoVax-HCW-017	10.6	115.7	73.59		CoVax-HCW-043	6.827	113.8	558.1		ORBV017	29.91		116.5		ODL004	4.154		146.6
CoVax-HCW-018	12.99	664.9	294.7		CoVax-HCW-044	2.744	25.88	57.82		ORBV025	13.94		189.2		ODL005	3.865	2635	971.5
CoVax-HCW-019	8.894	336.4	177.8		CoVax-HCW-045	4.91	15.68	114.8		ORBV036	3.136		375.2		ODL006	1.151		80.77
CoVax-HCW-020	25.38	542.1	243.5		CoVax-HCW-046	7.397	12.62	84.65		ORL002	10.37		2172		ODL007	3.958		417.3
CoVax-HCW-021	14.27	1144	1098		CoVax-HCW-047	3.573	28.57	84.25		ORL034	8.227		29.48		ODL008	2.701		14.05
CoVax-HCW-022	14.35	289.6	178.7		CoVax-HCW-048	4.281	22.36	25.85		ORL044	13.09	589.3	363.1		ODL009	2.807		14.63
CoVax-HCW-023	10.2	658.3	318		CoVax-HCW-049	8.034	12.87	95.89		ORLCS009	70.18	1401	3834		ODL012	3.643		17.86
CoVax-HCW-024	11.93	460.5	422		CoVax-HCW-050	6.074	23.37	176.2							ODL013	34.37		8.568
															ODL014	2.318		13.83
															ODL016	2.475		19
															ODL017	2.517		55.56
															ODL019	2.367		99.82
															ODL020	7.063		11424
															ODL022	3.332	2.688	21.9
															ODL023	5.378		19.94
															ODL024	5.99		55.16
															ODL025	4.76		25.27
															ODL026	3.649		13.59
															ODL030	3.227	3.476	17.44
															ODL031	2.535		109.7
															ODL032	7.976		3.787
															ORBV003	4.46		295.9
															ORBV005	11.03	31.51	138.8
															ORBV006	0.5795		36.47
															ORBV007	6.715		9.916
															ORBV008	2.158		301.8
															ORBV009	7.238		216.7
															ORBV010	2.411		15.51
															ORBV011	2.121		54.8
															ORBV013	3.266		92.32
															ORBV014	6.922		101.8
															ORBV018	4.904	7.31	44.59
															ORBV019	4.251		92.84
															ORBV020	8.501		70.47
															ORBV021	4.591		120.2
															ORBV023	4.168		529.5
															ORBV024	2.167		28.18
															ORBV026	29.59		83.86
															ORBV027	3.659		54.11
															ORBV029	6.127	21.86	125.3
															ORBV030	4.457		17.62
															ORBV031	2.975		8.577
															ORBV033	4.055	2.912	1.924
															ORBV035	2.792		49.41
															ORBV039	2.899		18.66
															ORBV040	3.861		62
															ORL003	6.273		6.751
															ORL004	19.16		530.8
															ORL005	3.749		21.6
															ORL006	3.198		23.16
															ORL007	3.14	9.865	202.2
															ORL008	6.381	160.9	1805
															ORL010	2.279		70.32
															ORL011	2.022		5.057
															ORL012	4.82		168.5
															ORL016	2.867	65.64	529.1
															ORL017	1.801	3.509	192.5
															ORL018	3.552		37.1
															ORL019	5.005		22.92
															ORL022	4.717	38.37	363.1
															ORL023	6.28
															ORL024	4.439		11.11
															ORL025	2.555		121.4
															ORL026	4.585		7.195
															ORL027	2.05		74.8
															ORL031	5.737	5.927	42.51
															ORL032	4.01		15.33
															ORL033	3.611	12.28	71.11
															ORL035	6.622		34.01
															ORL038	1.912		36.2
															ORL041	3.062		86.69
															ORL042	2.323		52.12
															ORL043	7.238		5.809
															ORL045	6.817		13.02
															ORL046	6.833		30.29
															ORL047	5.609		260.1
															ORL049	3.268	5.115	9.989
															ORL051	2.714		21.93
															ORL052	3.582		30.14
															ORL053	2.734		165.6
															ORL055	2.109		552.7
															ORL056	2.848		27.5
															ORL057	5.788		17.09
															ORL058	2.932	18.92	158.4
															ORLCS001	4.022	5.638	15.91
															ORLCS002	5.857	1065	1191
															ORLCS003	2.42		46.47
															ORLCS005	2.511		62.37
															ORLCS006	3.779		52.06
															ORLCS007	5.153		543.4
															ORLCS008	4.068	9.271	139.5
IgM S
HC prev. infected					HC naïve					HD prev. infected					HD naïve					All PD
	T0	T1	T2			T0	T1	T2			T0	T1	T2			T0	T1	T2			T0	T1	T2
CoVax-HCW-001	4.287	12.53	12.26		CoVax-HCW-026	5.902	47.54	60.07		OBV001	3.57		41.83		OBV002	3.374		9.095		OBV019	4.277		7.471
CoVax-HCW-002	5.599	11.89	7.735		CoVax-HCW-027	1.678	9.696	14.65		ORBV012	1.653		217.2		OBV003	5.764		9.094		OBV006	3.481		12.6
CoVax-HCW-003	8.196	12.66	10.87		CoVax-HCW-028	3.857	15.42	13.72		ORBV028	4.006		17.15		OBV004	3.117		2.729		OBV018	2.207		11.54
CoVax-HCW-004	5.085	9.54	9.875		CoVax-HCW-029	3.803	14.06	10.61		ORBV038	4.048		134.4		OBV005	2.412	3.466	4.691		OBV020	6.268		22.74
CoVax-HCW-005	5.417	12.32	8.518		CoVax-HCW-030	32	8.689	11.3		ORL001	1.592		12.67		OBV007	2.766		11.93		OBV023	2.923		6.656
CoVax-HCW-006	5.554	11.24	10.33		CoVax-HCW-031	15.07	12.11	7.404		ORL021	5.033		21.19		OBV008	2.967		4.276		ORBV032	2.091		7.263
CoVax-HCW-007	4.79	17.8	12.76		CoVax-HCW-032	5.846	9.994	14.49		ORL036	1.348		20.9		OBV010	4.365		16.21		ORBV041	3.31		16.11
CoVax-HCW-008	7.225	15.22	12.16		CoVax-HCW-033	18.09	25.97	14.96		ORL039	1.27		16.48		OBV012	2.187		3.375		ORL013	1.943		9.175
CoVax-HCW-009	9.559	19.21	17.55		CoVax-HCW-035	3.064	3.954	4.825		ORLCS010	3.98		29.86		OBV013	1.44	1.83	11.03		ORL020	13.17		15.44
CoVax-HCW-010	9.309	20.16	12.47		CoVax-HCW-036	6.504	15.9	14.44		OBV011	15.68		29.94		OBV014	4.253	4.27	25.9		ORL028	1.722		5.054
CoVax-HCW-011	3.52	10.82	7.237		CoVax-HCW-037	4.187	5.719	7.667		OBV017	2.165		5.755		OBV015	3.277		10.58		ORL048	2.152		6.014
CoVax-HCW-012	3.618	6.798	8.806		CoVax-HCW-038	35.7	7.02	7.996		ODL010	16.58		17.7		OBV021	34.68	2.603	2.959		ORL050	3.284		5.526
CoVax-HCW-013	8.152	10.7	8.358		CoVax-HCW-039	37.7	16.18	14.25		ODL011	3.284		8.389		OBV022	2.554		10.91		ORL054	1.93		11.14
CoVax-HCW-014	7.765	15.19	12.45		CoVax-HCW-040	3.706	22.8	12.3		ODL018	3.76		3.056		ODL001	2.94		33.75
CoVax-HCW-015	5.337	7.283	5.732		CoVax-HCW-041	35.4	5.952	26.75		ODL029	22.31		19.54		ODL002	5.273	3.481	5.093
CoVax-HCW-016	23.92	29.52	17.1		CoVax-HCW-042	3.122	12.49	9.717		ORBV016	9.465		36.3		ODL003	4.33		15.04
CoVax-HCW-017	8.733	10.43	10.99		CoVax-HCW-043	4.699	18.55	8.502		ORBV017	52.71		27.03		ODL004	2.794		10.35
CoVax-HCW-018	3.778	7.678	7.087		CoVax-HCW-044	37.68	8.088	7.301		ORBV025	5.453		13.68		ODL005	2.482	30.92	14.94
CoVax-HCW-019	4.274	8.128	7.334		CoVax-HCW-045	3.419	3.557	9.281		ORBV036	1.972		259.3		ODL006	2.997		10.06
CoVax-HCW-020	6.666	17.78	10.69		CoVax-HCW-046	3.008	5.092	6.941		ORL002	5.958		57.93		ODL007	3.08		73.34
CoVax-HCW-021	8.666	14.5	14.8		CoVax-HCW-047	6.439	6.38	10.3		ORL034	2.7		6.265		ODL008	2.715		36.36
CoVax-HCW-022	9.472	14.32	10.5		CoVax-HCW-048	2.277	7.44	16.99		ORL044	28.12	112.6	81.82		ODL009	1.986		15.81
CoVax-HCW-023	11.87	16.75	12.21		CoVax-HCW-049	3.656	2.321	9.143		ORLCS009	4.821	34.93	22.42		ODL012	3.048		6.315
CoVax-HCW-024	4.433	11.69	9.398		CoVax-HCW-050	5.083	5.477	9.427							ODL013	1.302		2.447
															ODL014	1.378		4.498
															ODL016	33.73		2.997
															ODL017	3.566		10.51
															ODL019	4.009		10.58
															ODL020	2.823		12.58
															ODL022	6.055	5.9	8.55
															ODL023	3.467		5.869
															ODL024	3.603		12.88
															ODL025	3.343		4.692
															ODL026	3.557		2.364
															ODL030	2.333	3.703	5.365
															ODL031	3.772		18.1
															ODL032	3.102		2.128
															ORBV003	1.805		55.45
															ORBV005	1.526	4.32	11.64
															ORBV006	2.759		8.986
															ORBV007	22.64		8.022
															ORBV008	2.558		6.233
															ORBV009	6.023		6.133
															ORBV010	3.413		4.645
															ORBV011	3.103		12.09
															ORBV013	4.334		19.08
															ORBV014	9.558		12.16
															ORBV018	3.093	3.71	6.829
															ORBV019	1.727		20.74
															ORBV020	3.07		11.58
															ORBV021	3.635		9.14
															ORBV023	3.206		9.286
															ORBV024	5.265		2.623
															ORBV026	32.45		4.756
															ORBV027	2.788		44.17
															ORBV029	3.8	3.969	10.88
															ORBV030	5.613		7.872
															ORBV031	3.862		5.132
															ORBV033	2.966	3.253	3.52
															ORBV035	5.557		14.8
															ORBV039	3.039		6.328
															ORBV040	3.5		24.08
															ORL003	5.734		4.065
															ORL004	2.05		5.329
															ORL005	3.922		3.735
															ORL006	5.38		14.28
															ORL007	3.418	3.941	16.03
															ORL008	3.748	7.448	7.66
															ORL010	2.003		5.356
															ORL011	1.895		1.714
															ORL012	3.011		7.475
															ORL016	6.317	5.924	19.34
															ORL017	2.351	1.772	17.63
															ORL018	10.52		18.6
															ORL019	1.946		4.601
															ORL022	4.43	3.579	19.08
															ORL023	10.13		51.65
															ORL024	3.668		2.748
															ORL025	2.637		8.912
															ORL026	3.347		7.607
															ORL027	4.225		20.15
															ORL031	2.336	4.724	5.317
															ORL032	2.115		4.388
															ORL033	5.824	6.066	47.37
															ORL035	2.782		3.111
															ORL038	2.373		1.605
															ORL041	3.337		11.86
															ORL042	3.759		9.451
															ORL043	4.144		4.905
															ORL045	4.601		5.181
															ORL046	3.355		8.901
															ORL047	34.86		17.29
															ORL049	3.573	3.522	5.064
															ORL051	2.914		21.53
															ORL052	5.454		23.94
															ORL053	2.4		14.87
															ORL055	3.289		9.973
															ORL056	4.182		6.348
															ORL057	4.988		9.121
															ORL058	2.445	4.941	13.39
															ORLCS001	2.463	32.83	4.395
															ORLCS002	34.56	52.97	25.8
															ORLCS003	2.658		30.72
															ORLCS005	1.843		9.195
															ORLCS006	4.282		7.026
															ORLCS007	2.748		148.4
															ORLCS008	4.894	5.013	15.34

## Sheet: c
IgG N
HC prev. infected					HC naïve					HD prev. infected					HD naïve					All PD
	T0	T1	T2			T0	T1	T2			T0	T1	T2			T0	T1	T2			T0	T1	T2
CoVax-HCW-001	721.4	559.9	528.5		CoVax-HCW-026	5.523	6.488	8.976		OBV001	24.46		5104		OBV002	6.487		3.822		OBV019	55.67		22.23
CoVax-HCW-002	8.786	11.08	10.35		CoVax-HCW-027	7.212	7.414	7.862		ORBV012	4.701		500.5		OBV003	9.434		5.381		OBV006	37.09		24.44
CoVax-HCW-003	424	255.7	138.5		CoVax-HCW-028	6.369	5.605	6.052		ORBV028	18.31		1848		OBV004	28.42		17.07		OBV018	10.11		62.83
CoVax-HCW-004	186.6	141.1	118.2		CoVax-HCW-029	5.004	6.471	13.08		ORBV038	6.201		138.6		OBV005	25.78	23.57	16.63		OBV020	7.402		9.752
CoVax-HCW-005	80.81	95.87	62.17		CoVax-HCW-030	14.28	10.86	12.15		ORL001	5.042		474.4		OBV007	13.21		8.144		OBV023	24.13		23.58
CoVax-HCW-006	43.36	35.19	40.01		CoVax-HCW-031	8.675	8.883	10.14		ORL021	212.4		10535		OBV008	7.813		25.96		ORBV032	4.871		7.636
CoVax-HCW-007	31.55	30.66	30.3		CoVax-HCW-032	5.617	8.479	8.539		ORL036	9.682		5657		OBV010	13.88		12.74		ORBV041	6.327		8.553
CoVax-HCW-008	171.5	201.3	195		CoVax-HCW-033	7.239	7.726	7.931		ORL039	13.84		1592		OBV012	6.392		5.592		ORL013	8.642		11.6
CoVax-HCW-009	57.17	45.31	38.48		CoVax-HCW-035	6.606	7.653	7.074		ORLCS010	11.96		906.5		OBV013	4.996	5.311	5.516		ORL020	20.7		13.39
CoVax-HCW-010	15.74	21.54	16.18		CoVax-HCW-036	8.055	7.292	8.044		OBV011	2467		527.4		OBV014	15.6	18.65	10.89		ORL028	3.871		4.862
CoVax-HCW-011	11.46	13.15	9.838		CoVax-HCW-037	4.823	5.011	7.284		OBV017	25.5		16.97		OBV015	8.104		20.78		ORL048	6.194		20.86
CoVax-HCW-012	71.32	50.96	47.38		CoVax-HCW-038	17.05	18.16	19.67		ODL010	15448		3452		OBV021	4.481	5.881	6.113		ORL050	4.465		2.182
CoVax-HCW-013	43.41	51.91	40.76		CoVax-HCW-039	6.007	4.694	5.353		ODL011	18.22		130		OBV022	6.239		2.895		ORL054	8.106		10.68
CoVax-HCW-014	34.11	41.48	24.81		CoVax-HCW-040	104	76.82	54.11		ODL018	710.7		539.5		ODL001	5.23		361.8
CoVax-HCW-015	188	239.2	160.4		CoVax-HCW-041	10.35	9.447	9.696		ODL029	51679		314		ODL002	7.252	8.191	6.544
CoVax-HCW-016	2925	1944	1914		CoVax-HCW-042	6.766	8.352	7.462		ORBV016	1089		15957		ODL003	8.164		65.9
CoVax-HCW-017	20.54	21.46	18.19		CoVax-HCW-043	24.83	25.43	30.81		ORBV017	1025		379		ODL004	6.08		10.48
CoVax-HCW-018	14.37	19.32	14.34		CoVax-HCW-044	3.811	4.648	9.09		ORBV025	61.36		2995		ODL005	14.22	2453	688.3
CoVax-HCW-019	30.13	25.59	19.16		CoVax-HCW-045	79.59	91.55	74.33		ORBV036	10.49		59.77		ODL006	3.116		7.124
CoVax-HCW-020	9.225	10.27	9.209		CoVax-HCW-046	9.261	7.448	7.383		ORL002	289.7		5941		ODL007	5.253		5.701
CoVax-HCW-021	156.8	102.8	86.74		CoVax-HCW-047	6.401	5.959	8.4		ORL034	15.4		7.141		ODL008	193.1		122.8
CoVax-HCW-022	30.32	32.97	24.55		CoVax-HCW-048	15.91	16.17	20.06		ORL044	369.6	245.7	195.7		ODL009	10.34		9.396
CoVax-HCW-023	31.71	43.73	34.82		CoVax-HCW-049	6.412	5.379	8.487		ORLCS009	277.7	332.6	232.3		ODL012	20.16		14.27
CoVax-HCW-024	2107	1683	1905		CoVax-HCW-050	17.85	17.97	17.15							ODL013	5.873		5.255
															ODL014	6.874		6.114
															ODL016	3.799		3.382
															ODL017	8.058		8.45
															ODL019	20.66		19.31
															ODL020	101.6		73.28
															ODL022	4.997	3.686	4.722
															ODL023	39.15		33.76
															ODL024	16.77		12.89
															ODL025	16.45		12.67
															ODL026	8.915		7.039
															ODL030	10.03	8.303	6.67
															ODL031	44.86		41.85
															ODL032	12.94		5.996
															ORBV003	22.46		17.61
															ORBV005	10.88	11.52	199.4
															ORBV006	9.51		9.747
															ORBV007	8.898		12.14
															ORBV008	3.728		8.104
															ORBV009	32.24		20.39
															ORBV010	11.81		8.527
															ORBV011	38.08		18.59
															ORBV013	16.25		7.139
															ORBV014	11.71		10.23
															ORBV018	10.9	7.172	7.559
															ORBV019	8.758		18.52
															ORBV020	4.542		5.555
															ORBV021	35.11		99.09
															ORBV023	24.34		82.36
															ORBV024	23.83		16.96
															ORBV026	6.715		5.854
															ORBV027	15.38		2189
															ORBV029	18.63	10.35	10.2
															ORBV030	11.02		6.855
															ORBV031	25.4		19.32
															ORBV033	7.002	6.826	3.269
															ORBV035	6.41		2.784
															ORBV039	15.77		8.706
															ORBV040	7.357		4.009
															ORL003	13.5		4.327
															ORL004	4.512		22.07
															ORL005	11.22		7.451
															ORL006	6.809		9.853
															ORL007	5.743	7.105	4.388
															ORL008	12.76	8.635	10.51
															ORL010	26.94		20.22
															ORL011	3.634		1.907
															ORL012	114.8		85.78
															ORL016	7.141	4.229	8.507
															ORL017	7.972	7.711	9.172
															ORL018	8.406		2.099
															ORL019	7.746		20.21
															ORL022	8.826	3.885	7.643
															ORL023	9.703		2.723
															ORL024	10.66		8.694
															ORL025	8.248		7.384
															ORL026	8.206		2.706
															ORL027	7.994		3.059
															ORL031	9.181	8.142	6.442
															ORL032	58.21		38.5
															ORL033	7.455	9.478	9.248
															ORL035	7.936		5.019
															ORL038	2.586		9.218
															ORL041	23.59		17.01
															ORL042	4.996		10.26
															ORL043	14.36		11.81
															ORL045	7.653		9.207
															ORL046	18.52		15.86
															ORL047	31.96		88.36
															ORL049	3.593	3.086	3.447
															ORL051	5.663		3.662
															ORL052	94.29		65.63
															ORL053	5.3		7.805
															ORL055	4.323		6.357
															ORL056	162.9		92.52
															ORL057	141.1		84.87
															ORL058	25.56	27.29	24.06
															ORLCS001	8.777	6.08	8.47
															ORLCS002	6.997	261	211
															ORLCS003	12.15		11.64
															ORLCS005	4.004		7.265
															ORLCS006	7.576		5.471
															ORLCS007	6.465		7.053
															ORLCS008	7.191	6.541	5.181
IgA N
HC prev. infected					HC naïve					HD prev. infected					HD naïve					All PD
	T0	T1	T2			T0	T1	T2			T0	T1	T2			T0	T1	T2			T0	T1	T2
CoVax-HCW-001	15.52	14.26	12.78		CoVax-HCW-026	4.517	3.256	3.339		OBV001	7.928		230.5		OBV002	3.492		1.561		OBV019	15.27		8.396
CoVax-HCW-002	3.997	9.042	6.157		CoVax-HCW-027	2.432	5.672	3.645		ORBV012	4.144		61.17		OBV003	32.54		26.37		OBV006	6.195		8.21
CoVax-HCW-003	6.061	11.91	13.08		CoVax-HCW-028	8.511	4.228	2.896		ORBV028	5.999		9.55		OBV004	6.631		4.649		OBV018	3.222		3.755
CoVax-HCW-004	6.969	12.59	10.45		CoVax-HCW-029	5.104	6.931	13.61		ORBV038	6.518		20.27		OBV005	6.962	5.531	3.296		OBV020	7.84		9.235
CoVax-HCW-005	8.25	36.28	35.5		CoVax-HCW-030	7.561	6.736	7.464		ORL001	4.139		139		OBV007	5.644		6.131		OBV023	8.275		9.86
CoVax-HCW-006	4.03	4.951	10.2		CoVax-HCW-031	9.233	4.446	5.191		ORL021	14.46		182.2		OBV008	2.641		6.044		ORBV032	7.517		7.351
CoVax-HCW-007	2.769	6.218	10.5		CoVax-HCW-032	8.577	9.603	13.61		ORL036	5.081		103		OBV010	2.56		4.748		ORBV041	5.462		5.313
CoVax-HCW-008	17.2	15.33	14.08		CoVax-HCW-033	4.808	6.711	6.919		ORL039	4.038		17.22		OBV012	5.343		5.433		ORL013	6.001		11.16
CoVax-HCW-009	8.783	7.748	9.01		CoVax-HCW-035	6.447	7.627	6.447		ORLCS010	6.992		21.56		OBV013	3.544	5.379	2.602		ORL020	29.66		23.96
CoVax-HCW-010	6.276	9.346	6.792		CoVax-HCW-036	7.025	9.256	8.038		OBV011	26.78		16.01		OBV014	5.326	9.854	3.177		ORL028	6.928		8.348
CoVax-HCW-011	14.15	13.97	8.947		CoVax-HCW-037	39.44	4.285	3.562		OBV017	6.646		6.025		OBV015	7.033		4.812		ORL048	8.422		7.284
CoVax-HCW-012	12.06	12.19	10.1		CoVax-HCW-038	5.246	4.672	4.616		ODL010	633.6		100.5		OBV021	4.367	9.074	7.805		ORL050	5.559		5.905
CoVax-HCW-013	13.7	7.15	4.851		CoVax-HCW-039	10.82	8.945	7.76		ODL011	7.925		4.736		OBV022	5.45		5.271		ORL054	4.034		5.399
CoVax-HCW-014	4.166	5.046	5.412		CoVax-HCW-040	27.46	3.995	4.334		ODL018	4.772		2.847		ODL001	4.192		11.07
CoVax-HCW-015	6.343	10.99	7.817		CoVax-HCW-041	5.317	6.305	5.528		ODL029	858.9		600.5		ODL002	6.649	8.962	7.559
CoVax-HCW-016	4.39	38.74	42.38		CoVax-HCW-042	43.43	28.52	27.62		ORBV016	63.12		57.29		ODL003	3.299		5.017
CoVax-HCW-017	4.76	6.615	5.301		CoVax-HCW-043	7.996	13.86	16.13		ORBV017	13.42		5.999		ODL004	5.842		8.419
CoVax-HCW-018	7.539	7.612	6.416		CoVax-HCW-044	37.05	3.801	5.342		ORBV025	9.982		7.605		ODL005	5.943	434.7	82.92
CoVax-HCW-019	4.812	13.4	6.176		CoVax-HCW-045	5.995	7.011	8.487		ORBV036	7.481		13.07		ODL006	3.866		3.225
CoVax-HCW-020	5.624	6.7	4.696		CoVax-HCW-046	8.109	5.199	4.738		ORL002	7.517		13.85		ODL007	8.269		9.742
CoVax-HCW-021	11.14	10.46	9.012		CoVax-HCW-047	7.934	5.144	5.704		ORL034	30.91		24.44		ODL008	5.837		5.21
CoVax-HCW-022	4.128	8.93	4.837		CoVax-HCW-048	7.135	5.04	9.892		ORL044	7.764	6.513	6.132		ODL009	5.81		3.584
CoVax-HCW-023	6.532	7.313	5.848		CoVax-HCW-049	9.653	8.201	8.172		ORLCS009	6.601	9.5	5.489		ODL012	9.405		7.84
CoVax-HCW-024	11.94	10.07	10.01		CoVax-HCW-050	4.994	6.267	7.011							ODL013	6.866		5.785
															ODL014	3.239		2.453
															ODL016	2.159		2.297
															ODL017	3.982		3.031
															ODL019	4.616		4.249
															ODL020	13.39		11.56
															ODL022	4.18	5.803	4.725
															ODL023	13.04		8.585
															ODL024	8.587		5.865
															ODL025	6.552		3.914
															ODL026	4.358		3.793
															ODL030	4.653	4.233	3.308
															ODL031	4.144		3.492
															ODL032	11.14		4.083
															ORBV003	7.635		6.098
															ORBV005	6.745	8.826	5.49
															ORBV006	0.9651		6.503
															ORBV007	7.721		5.614
															ORBV008	3.632		8.646
															ORBV009	12.99		5.633
															ORBV010	5.131		5.496
															ORBV011	13.17		5.154
															ORBV013	4.917		5.047
															ORBV014	4.955		5.783
															ORBV018	8.954	5.995	3.641
															ORBV019	5.99		12.66
															ORBV020	3.117		6.931
															ORBV021	4.956		6.033
															ORBV023	4.303		7.332
															ORBV024	2.905		2.588
															ORBV026	11.3		13.09
															ORBV027	5.326		33.97
															ORBV029	9.033	3.957	3.958
															ORBV030	10.59		6.937
															ORBV031	5.78		7.322
															ORBV033	5.781	6.712	10.82
															ORBV035	6.851		3.445
															ORBV039	5.344		2.706
															ORBV040	6.545		3.057
															ORL003	6.055		2.432
															ORL004	4.043		5.218
															ORL005	4.363		4.464
															ORL006	7.542		10.89
															ORL007	6.286	6.152	4.693
															ORL008	5.312	4.355	4.772
															ORL010	14.52		13.89
															ORL011	3.132		2.116
															ORL012	6.814		6.362
															ORL016	4.631	3.166	6.542
															ORL017	55.32	39.58	45.77
															ORL018	8.974		3.867
															ORL019	5.25		4.249
															ORL022	6.95	3.598	7.537
															ORL023	5.871
															ORL024	7.239		4.945
															ORL025	3.231		5.741
															ORL026	8.095		1.67
															ORL027	7.438		3.709
															ORL031	11.04	7.368	5.544
															ORL032	4.957		4.595
															ORL033	5.708	8.312	6.485
															ORL035	9.421		8.6
															ORL038	0.9365		5.729
															ORL041	8.156		6.743
															ORL042	5.517		2.176
															ORL043	4.958		4.195
															ORL045	10.07		7.343
															ORL046	10.75		7.928
															ORL047	7.222		9.535
															ORL049	4.083	4.646	7.526
															ORL051	3.371		5.13
															ORL052	6.351		8.361
															ORL053	5.82		5.462
															ORL055	3.375		5.542
															ORL056	9.264		8.476
															ORL057	6.774		6.747
															ORL058	4.728	5.546	5.972
															ORLCS001	7.718	4.555	8.341
															ORLCS002	8.923	15.45	17.43
															ORLCS003	5.968		5.197
															ORLCS005	2.844		1.852
															ORLCS006	6.189		3.401
															ORLCS007	6.886		8.27
															ORLCS008	6.915	3.562	4.927
IgM N
HC prev. infected					HC naïve					HD prev. infected					HD naïve					All PD
	T0	T1	T2			T0	T1	T2			T0	T1	T2			T0	T1	T2			T0	T1	T2
CoVax-HCW-001	7.349	4.598	4.524		CoVax-HCW-026	3.579	7.766	4.919		OBV001	8.73		17.85		OBV002	2.712		2.995		OBV019	5.848		2.493
CoVax-HCW-002	7.472	5.181	4.375		CoVax-HCW-027	2.278	3.767	2.542		ORBV012	4.252		15.63		OBV003	5.756		2.16		OBV006	7.161		4.819
CoVax-HCW-003	7.317	9.332	8.33		CoVax-HCW-028	9.618	5.564	4.162		ORBV028	6.121		6.828		OBV004	5.376		4.169		OBV018	2.661		6.224
CoVax-HCW-004	11.16	10.07	13.51		CoVax-HCW-029	5.493	6.139	6.578		ORBV038	5.603		5.218		OBV005	5.794	3.32	3.036		OBV020	9.224		9.316
CoVax-HCW-005	4.912	4.247	4.768		CoVax-HCW-030	4.135	2.568	3.238		ORL001	2.863		6.285		OBV007	17.23		18.19		OBV023	5.915		5.442
CoVax-HCW-006	6.812	6.27	8.556		CoVax-HCW-031	5.806	5.506	5.375		ORL021	9.449		6.598		OBV008	3.574		4.086		ORBV032	6.201		6.775
CoVax-HCW-007	5.358	6.623	9.782		CoVax-HCW-032	9.271	8.843	8.875		ORL036	2.461		3.75		OBV010	2.612		5.303		ORBV041	10.38		8.827
CoVax-HCW-008	12.41	10.79	10.36		CoVax-HCW-033	6.789	5.493	5.21		ORL039	2.392		3.591		OBV012	5.104		5.914		ORL013	4.743		7.7
CoVax-HCW-009	8.797	6.659	7.835		CoVax-HCW-035	2.782	3.82	2.846		ORLCS010	8.981		9.724		OBV013	2.693	3.824	1.937		ORL020	7.866		8.501
CoVax-HCW-010	5.873	6.394	5.585		CoVax-HCW-036	8.152	8.213	6.758		OBV011	15.11		7.373		OBV014	4.141	4.25	2.623		ORL028	4.137		6.438
CoVax-HCW-011	7.699	9.3	7.026		CoVax-HCW-037	6.274	8.125	7.62		OBV017	6.584		7.708		OBV015	5.836		2.55		ORL048	1.625		36.85
CoVax-HCW-012	5.669	3.291	5.8		CoVax-HCW-038	9.403	4.323	4.176		ODL010	20.39		7.542		OBV021	1.608	3.757	5.094		ORL050	5.385		2.475
CoVax-HCW-013	7.385	7.323	6.317		CoVax-HCW-039	19.99	4.285	12.56		ODL011	5.847		3.75		OBV022	4.248		4.402		ORL054	7.489		9.27
CoVax-HCW-014	5.61	5.415	5.871		CoVax-HCW-040	5.715	4.86	4.643		ODL018	7.062		4.002		ODL001	4.285		33.75
CoVax-HCW-015	5.346	5.108	4.517		CoVax-HCW-041	12.46	3.945	34		ODL029	25.3		5.465		ODL002	1.931	4.266	1.407
CoVax-HCW-016	9.977	7.882	8.368		CoVax-HCW-042	4.071	5.06	4.234		ORBV016	6.806		6.584		ODL003	2.025		3.161
CoVax-HCW-017	5.654	5.922	5.848		CoVax-HCW-043	7.73	5.849	7.22		ORBV017	11.52		7.494		ODL004	10.1		3.23
CoVax-HCW-018	3.149	3.191	3.02		CoVax-HCW-044	7.75	7.033	6.711		ORBV025	4.952		4.233		ODL005	4.259	8.332	5.824
CoVax-HCW-019	5.102	7.873	4.108		CoVax-HCW-045	16.56	5.485	7.369		ORBV036	4.505		5.242		ODL006	2.737		3.997
CoVax-HCW-020	3.225	4.028	3.335		CoVax-HCW-046	4.959	38.61	9.744		ORL002	8.006		6.162		ODL007	7.854		7.612
CoVax-HCW-021	8.258	6.688	7.252		CoVax-HCW-047	5.523	4.728	5.001		ORL034	7.806		7.965		ODL008	1.911		3.337
CoVax-HCW-022	9.209	10.74	8.031		CoVax-HCW-048	4.17	3.056	6.78		ORL044	5.12	3.955	3.904		ODL009	4.124		4.486
CoVax-HCW-023	12.13	13.82	15.26		CoVax-HCW-049	5.016	3.646	4.122		ORLCS009	10.01	10.82	6.154		ODL012	6.373		4.982
CoVax-HCW-024	3.596	3.649	12.78		CoVax-HCW-050	6.39	6.136	6.605							ODL013	2.558		3.109
															ODL014	1.881		2.117
															ODL016	1.471		2.169
															ODL017	5.429		2.606
															ODL019	3.506		2.067
															ODL020	2.254		1.559
															ODL022	7.107	6.12	6.648
															ODL023	7.25		4.432
															ODL024	4.661		2.235
															ODL025	5.415		2.908
															ODL026	5.06		3.339
															ODL030	4.483	4.269	2.272
															ODL031	4.675		3.335
															ODL032	2.926		3.219
															ORBV003	6.179		5.87
															ORBV005	5.362	3.631	4.011
															ORBV006	2.142		8.575
															ORBV007	4.772		6.5
															ORBV008	3.99		12.09
															ORBV009	9.448		6.089
															ORBV010	4.865		6.473
															ORBV011	2.82		2.179
															ORBV013	6.903		8.416
															ORBV014	2.291		3.879
															ORBV018	8.39	5.778	4.594
															ORBV019	2.507		5.324
															ORBV020	3.465		6.872
															ORBV021	3.217		3.672
															ORBV023	2.993		4.563
															ORBV024	2.554		2.095
															ORBV026	1.386		2.76
															ORBV027	2.538		4.323
															ORBV029	8.654	3.05	4.997
															ORBV030	19.91		15.12
															ORBV031	4.173		6.23
															ORBV033	7.125	6.349	4.073
															ORBV035	10.6		4.953
															ORBV039	6.181		4.033
															ORBV040	7.253		3.942
															ORL003	8.052		4.409
															ORL004	2.823		3.121
															ORL005	4.037		4.318
															ORL006	6.899		11.71
															ORL007	8.048	11.1	4.763
															ORL008	3.977	2.271	3.529
															ORL010	7.949		7.805
															ORL011	3.783		1.387
															ORL012	4.769		5.255
															ORL016	7.155	4.365	8.809
															ORL017	2.961	2.995	6.97
															ORL018	11.83		8.038
															ORL019	36.71		37.17
															ORL022	9.239	4.138	9.371
															ORL023	6.143		3.927
															ORL024	5.65		5.067
															ORL025	3.158		5.834
															ORL026	5.206		3.112
															ORL027	6.214		3.461
															ORL031	6.838	4.377	4.719
															ORL032	6.031		5.309
															ORL033	16.36	13.85	16.4
															ORL035	3.869		6.076
															ORL038	1.972		2.099
															ORL041	5.652		4.958
															ORL042	5.499		3.44
															ORL043	5.626		6.378
															ORL045	11.28		12.15
															ORL046	3.624		3.406
															ORL047	7.229		4.255
															ORL049	2.544	1.778	1.937
															ORL051	6.107		6.29
															ORL052	7.233		10.71
															ORL053	4.635		4.909
															ORL055	3.677		4.687
															ORL056	6.27		5.68
															ORL057	6.983		5.373
															ORL058	5.101	6.526	5.98
															ORLCS001	5.524	3.599	4.235
															ORLCS002	33.27	13.5	10.02
															ORLCS003	3.634		4.566
															ORLCS005	6.393		2.419
															ORLCS006	7.221		5.101
															ORLCS007	4.758		5.554
															ORLCS008	7.234	3.213	5.175
