# Supplementary material for: Poor neutralization and rapid decay of antibodies to SARS-CoV-2 variants in vaccinated dialysis patients
Source: PLoS One. 2022 Feb 10;17(2):e0263328. doi: 10.1371/journal.pone.0263328 (PMC8830698; doi:10.1371/journal.pone.0263328)
Supplement: S1 File — (ZIP) [file pone.0263328.s007.zip › Source data files/Source Data Fig S3.xlsx]

## Sheet: a
	High		Moderate		Low		No
40	99.73	99.53	99.91	99.68	83.8	85.24	-7.5	16.95
120	100.39	99.92	97.76	97.43	47.36	37.44	5.81	19.74
360	99.57	100.77	71.81	79.75	12.66	16.4	3.14	20.18
1080	101.26	100.49	32.34	42.04	16.12	14.08	3.48	20.44
3240	79.14	80.86	19.45	15.41	4.34	6.8	0.46	0.4
9720	35.83	37.54	-1	4.12	6.96	1	7.79	-4.15
29160	13.37	23.11	9.64	14.5	4.1	8.19	14.67	-3.59
87480	4.61	4.34	-5.81	7.87	5.55	0.39	7.19	-6.37

## Sheet: b
	HC prev. inf.	HC naïve	HD prev. inf.	HD naïve	PD prev. inf.	PD naïve
CoVax-HCW-001	1557
CoVax-HCW-002	918.1
CoVax-HCW-003	827
CoVax-HCW-004	984.7
CoVax-HCW-005	1074
CoVax-HCW-006	610.3
CoVax-HCW-007	786.1
CoVax-HCW-008	660.2
CoVax-HCW-009	1087
CoVax-HCW-010	935.7
CoVax-HCW-011	1153
CoVax-HCW-012	504.6
CoVax-HCW-013	988.3
CoVax-HCW-014	854.9
CoVax-HCW-015	468.8
CoVax-HCW-016	1124
CoVax-HCW-017	441.4
CoVax-HCW-018	728.5
CoVax-HCW-019	6090
CoVax-HCW-020	405.6
CoVax-HCW-021	1000
CoVax-HCW-022	702.3
CoVax-HCW-023	959.7
CoVax-HCW-024	1049
CoVax-HCW-026		786.5
CoVax-HCW-027		317.9
CoVax-HCW-028		506.1
CoVax-HCW-029		267.7
CoVax-HCW-030		1103
CoVax-HCW-031		196.4
CoVax-HCW-032		379.4
CoVax-HCW-033		351
CoVax-HCW-035		142.5
CoVax-HCW-036		211.4
CoVax-HCW-037		118.4
CoVax-HCW-038		175.1
CoVax-HCW-039		352.7
CoVax-HCW-040		349.5
CoVax-HCW-041		132.4
CoVax-HCW-042		324.8
CoVax-HCW-043		409.6
CoVax-HCW-044		185.5
CoVax-HCW-045		94.37
CoVax-HCW-046		182.9
CoVax-HCW-047		166.6
CoVax-HCW-048		218.6
CoVax-HCW-049		132.9
CoVax-HCW-050		149
OBV001			1077
ORBV012			1374
ORBV028			152.2
ORBV038			10232
ORL001			1095
ORL021			123305
ORL036			246366
ORL039			4214
ORLCS010			920.5
OBV011			778.3
OBV017			1
ODL010			386.7
ODL011			195.4
ODL018			1
ODL029			142587
ORBV016			1184
ORBV017			1516
ORBV025			1139
ORBV036			217.4
ORL002			1167
ORL034			21.29
ORL044			6808
ORLCS009			1342
OBV002				74.27
OBV003				9.845
OBV004				1.439
OBV005				23.41
OBV007				41.39
OBV008				11.54
OBV010				271.2
OBV012				1
OBV013				46.06
OBV014				59.28
OBV015				26.92
OBV021				1
OBV022				89.27
ODL001				1475
ODL002				4.258
ODL003				228.5
ODL004				36.23
ODL005				978.5
ODL006				269.8
ODL007				23.78
ODL008				459.1
ODL009				18.02
ODL012				1.684
ODL013				2.839
ODL014				20.23
ODL016				3.107
ODL017				1
ODL019				133.3
ODL020				6.915
ODL022				2.262
ODL023				36.55
ODL024				148.8
ODL025				16.58
ODL026				19.71
ODL030				81.52
ODL031				215.9
ODL032				1
ORBV003				250.5
ORBV005				240.8
ORBV006				74.2
ORBV007				16.09
ORBV008				45.13
ORBV009				25.79
ORBV010				1
ORBV011				80.62
ORBV013				46.95
ORBV014				66.34
ORBV018				8.084
ORBV019				17.06
ORBV020				52.09
ORBV021				61.06
ORBV023				90.79
ORBV024				5.117
ORBV026				34.96
ORBV027				320
ORBV029				114.5
ORBV030				1
ORBV031				1
ORBV033				7.581
ORBV035				88.39
ORBV039				1.182
ORBV040				1
ORL003				1.886
ORL004				24.91
ORL005				1
ORL006				58.64
ORL007				82.67
ORL008				1503
ORL010				35.07
ORL011				1
ORL012				50.75
ORL016				127.1
ORL017				95.79
ORL018				8.77
ORL019				18.98
ORL022				19.04
ORL023				68.06
ORL024				1
ORL025				26.52
ORL026				1
ORL027				43.83
ORL031				33.43
ORL032				15.36
ORL033				821.5
ORL035				4.69
ORL038				1
ORL041				12.95
ORL042				92.75
ORL043				1
ORL045				1
ORL046				5.482
ORL047				1
ORL049				1
ORL051				369.6
ORL052				11.34
ORL053				39.03
ORL055				241.1
ORL056				6.361
ORL057				15.68
ORL058				278.6
ORLCS001				12.31
ORLCS002				360.6
ORLCS003				48.13
ORLCS005				4
ORLCS006				48.52
ORLCS007				1190
ORLCS008				26.38
OBV019					3145
OBV006						57.28
OBV018						177.7
OBV020						56.61
OBV023						35.27
ORBV032						28.03
ORBV041						261.9
ORL013						50.96
ORL020						8.067
ORL028						1.911
ORL048						35.56
ORL050						4.367
ORL054						59.88

## Sheet: c
	S IgG	HC prev. inf.	HC naïve	HD prev. inf.	HD naïve	PD prev. inf.	PD naïve	All
CoVax-HCW-001	9667	3115						3115
CoVax-HCW-002	10689	3104						3104
CoVax-HCW-003	9217	1147						1147
CoVax-HCW-004	6620	2471						2471
CoVax-HCW-005	11654	2807.5						2807.5
CoVax-HCW-006	7470	560.7						560.7
CoVax-HCW-007	8554	3131						3131
CoVax-HCW-008	7337	1185						1185
CoVax-HCW-009	11799	241.5						241.5
CoVax-HCW-010	13219	2622						2622
CoVax-HCW-011	7591	324.8						324.8
CoVax-HCW-012	3237	1028						1028
CoVax-HCW-013	10211	1980						1980
CoVax-HCW-014	7908	1409						1409
CoVax-HCW-015	2688	2192						2192
CoVax-HCW-016	13046	2728						2728
CoVax-HCW-017	3593	629.8						629.8
CoVax-HCW-018	7792	1582.45						1582.45
CoVax-HCW-019	4025	1300.5						1300.5
CoVax-HCW-020	5976	1140						1140
CoVax-HCW-021	7215	1917						1917
CoVax-HCW-022	6532	1707.5						1707.5
CoVax-HCW-023	8642	388.5						388.5
CoVax-HCW-024	9413	1278						1278
CoVax-HCW-026	16453		2710					2710
CoVax-HCW-027	6253		2266.5					2266.5
CoVax-HCW-028	8731		2407.5					2407.5
CoVax-HCW-029	3741		1537.85					1537.85
CoVax-HCW-030	11136		1974.5					1974.5
CoVax-HCW-031	1692		1299.25					1299.25
CoVax-HCW-032	5047		1502					1502
CoVax-HCW-033	6654		1364.25					1364.25
CoVax-HCW-035	3126		482.55					482.55
CoVax-HCW-036	5315		2234.2					2234.2
CoVax-HCW-037	1646		2848.05					2848.05
CoVax-HCW-038	4041		492.05					492.05
CoVax-HCW-039	6807		1174.5					1174.5
CoVax-HCW-040	4166		642.45					642.45
CoVax-HCW-041	1656		481.55					481.55
CoVax-HCW-042	4405		809.85					809.85
CoVax-HCW-043	7954		1996.5					1996.5
CoVax-HCW-044	3470		1122.3					1122.3
CoVax-HCW-045	1521		585.65					585.65
CoVax-HCW-046	3281		1223					1223
CoVax-HCW-047	2851		1245.45					1245.45
CoVax-HCW-048	4527		1505.1					1505.1
CoVax-HCW-049	3265		686.95					686.95
CoVax-HCW-050	3004		986.45					986.45
OBV001	76894			5194				5194
ORBV012	28672			7751				7751
ORBV028	3002			540.2				540.2
ORBV038	95737			20626				20626
ORL001	19756			7611				7611
ORL021	67814			6110				6110
ORL036	248601			13401				13401
ORL039	15584			19679				19679
ORLCS010	16895			9207				9207
OBV011	11369			2598				2598
OBV017	63.99			40				40
ODL010	10113			2288				2288
ODL011	5675			757.7				757.7
ODL018	38.3			40				40
ORBV016	97760			15936.5				15936.5
ORBV017	22144			9207.5				9207.5
ORBV025	37629			2542				2542
ORBV036	16582			1330				1330
ORL002	81787			8399.5				8399.5
ORL034	804.8			40				40
ORL044	84143			14202				14202
ORLCS009	13199			19555				19555
ODL029	47524			21600				21600
OBV002	1604				231.8			231.8
OBV003	415.4				44.14			44.14
OBV004	194.2				40			40
OBV007	974.4				172.9			172.9
OBV008	965.3				52.18			52.18
OBV012	57.93				40			40
OBV013	2354				159.05			159.05
OBV015	2032				46.1			46.1
OBV022	2407				249.5			249.5
ODL001	17959				15409			15409
ODL002	571.8				40			40
ODL003	9511				1547.15			1547.15
ODL006	5102				836.7			836.7
ODL007	6623				192.4			192.4
ODL008	16256				1480			1480
ODL009	3052				474.2			474.2
ODL012	420.2				40			40
ODL013	178				40			40
ODL014	900				238.6			238.6
ODL016	737.9				79.91			79.91
ODL017	382.7				40			40
ODL019	3299				497.6			497.6
ODL020	306.4				40			40
ODL022	1122				40			40
ODL024	4132				696.8			696.8
ODL025	667.6				40			40
ODL026	548.8				170.9			170.9
ODL031	6887				1004.9			1004.9
ODL032	14.25				40			40
ORBV006	2433				250.2			250.2
ORBV007	501.8				68.85			68.85
ORBV008	928.9				84.22			84.22
ORBV009	776.9				108.6			108.6
ORBV010	158.8				40			40
ORBV011	2431				381.2			381.2
ORBV013	2754				291.2			291.2
ORBV014	2716				215.3			215.3
ORBV018	1691				112.7			112.7
ORBV019	2335				57.19			57.19
ORBV020	1639				122.4			122.4
ORBV021	3654				321			321
ORBV023	2830				327.4			327.4
ORBV024	270.4				40			40
ORBV030	402.1				40			40
ORBV031	6.085				40			40
ORBV033	9.437				40			40
ORBV039	458.4				40			40
ORBV040	360				40			40
ORL003	29.43				40			40
ORL004	2196				64.74			64.74
ORL005	223.1				40			40
ORL006	1794				203.8			203.8
ORL010	749.5				51.87			51.87
ORL011	50.61				40			40
ORL012	1073				149.1			149.1
ORL018	1056				140.2			140.2
ORL019	1541				40			40
ORL023	3015				302.1			302.1
ORL024	95.97				40			40
ORL025	790.7				10425			10425
ORL026	214				40			40
ORL027	2246				289.3			289.3
ORL032	872.1				56.06			56.06
ORL035	141.8				40			40
ORL038	35.88				40			40
ORL041	1411				396.85			396.85
ORL042	2883				185.8			185.8
ORL043	24.23				40			40
ORL045	178.4				40			40
ORL046	955.7				40			40
ORL047	9256				40			40
ORL049	201.3				40			40
ORL051	7162				1168			1168
ORL052	1572				56.06			56.06
ORL053	2933				556.55			556.55
ORL055	4362				682.25			682.25
ORL056	640.9				65.55			65.55
ORL057	514.1				104.7			104.7
ORLCS001	267.6				40			40
ORLCS002	5086				3693			3693
ORLCS003	2825				516.65			516.65
ORLCS005	432.8				40			40
ORLCS006	2113				343.95			343.95
ORLCS007	9842				1455.5			1455.5
ORLCS008	5251				128.175			128.175
OBV005	2181				239.2			239.2
OBV010	4015				705			705
OBV014	2814				636.05			636.05
OBV021	5.793				40			40
ODL004	1172				48.94			48.94
ODL005	12941				6993.5			6993.5
ODL023	1389				193.6			193.6
ODL030	1985				344.1			344.1
ORBV003	6038				1077.6			1077.6
ORBV005	10372				1654.7			1654.7
ORBV026	2991				481.6			481.6
ORBV027	12743				5002			5002
ORBV029	4472				473.3			473.3
ORBV035	3862				529.4			529.4
ORL007	1865				403.4			403.4
ORL008	18973				4692			4692
ORL016	4485				465.35			465.35
ORL017	5720				40			40
ORL022	1675				244.2			244.2
ORL031	859.6				91.34			91.34
ORL033	14341				272.8			272.8
ORL058	4371				2256			2256
OBV019	19576					13361		13361
OBV020	2413						76.26	76.26
OBV023	1972						98.02	98.02
ORBV032	1574						191.5	191.5
ORBV041	8010						1208	1208
ORL013	1851						449.65	449.65
ORL020	1815						227.45	227.45
ORL028	197.2						40	40
ORL048	1846						63.48	63.48
ORL050	324.3						40	40
ORL054	2917						424.1	424.1
OBV006	1591						319	319
OBV018	7736						1837	1837

## Sheet: d
	ACE2	HC prev. inf.	HC naïve	HD prev. inf.	HD naïve	PD prev. inf.	PD naïve	All
CoVax-HCW-001	1557	5846						5846
CoVax-HCW-002	918.1	6464						6464
CoVax-HCW-003	827	7417						7417
CoVax-HCW-004	984.7	3990						3990
CoVax-HCW-005	1074	7361						7361
CoVax-HCW-006	610.3	5502						5502
CoVax-HCW-007	786.1	6701						6701
CoVax-HCW-008	660.2	4336						4336
CoVax-HCW-009	1087	8449						8449
CoVax-HCW-010	935.7	7143						7143
CoVax-HCW-011	1153	5292						5292
CoVax-HCW-012	504.6	2523						2523
CoVax-HCW-013	988.3	7453						7453
CoVax-HCW-014	854.9	5667						5667
CoVax-HCW-015	468.8	2054						2054
CoVax-HCW-016	1124	11173						11173
CoVax-HCW-017	441.4	2146						2146
CoVax-HCW-018	728.5	4180						4180
CoVax-HCW-019	6090	2604						2604
CoVax-HCW-020	405.6	4728						4728
CoVax-HCW-021	1000	4881						4881
CoVax-HCW-022	702.3	5016						5016
CoVax-HCW-023	959.7	5761						5761
CoVax-HCW-024	1049	6754						6754
CoVax-HCW-026	786.5		19505					19505
CoVax-HCW-027	317.9		7441					7441
CoVax-HCW-028	506.1		12748					12748
CoVax-HCW-029	267.7		5203					5203
CoVax-HCW-030	1103		11070					11070
CoVax-HCW-031	196.4		2166					2166
CoVax-HCW-032	379.4		5972					5972
CoVax-HCW-033	351		9115					9115
CoVax-HCW-035	142.5		3627					3627
CoVax-HCW-036	211.4		7003					7003
CoVax-HCW-037	118.4		1580					1580
CoVax-HCW-038	175.1		4427					4427
CoVax-HCW-039	352.7		9214					9214
CoVax-HCW-040	349.5		3089					3089
CoVax-HCW-041	132.4		2014					2014
CoVax-HCW-042	324.8		5132					5132
CoVax-HCW-043	409.6		10793					10793
CoVax-HCW-044	185.5		4388					4388
CoVax-HCW-045	94.37		1563					1563
CoVax-HCW-046	182.9		4586					4586
CoVax-HCW-047	166.6		3511					3511
CoVax-HCW-048	218.6		5572					5572
CoVax-HCW-049	132.9		3901					3901
CoVax-HCW-050	149		3686					3686
OBV001	1077			36177				36177
ORBV012	1374			36833				36833
ORBV028	152.2			2619				2619
ORBV038	10232			135738				135738
ORL001	1095			30121				30121
ORL021	123305			34992				34992
ORL036	246366			77443				77443
ORL039	4214			12634				12634
ORLCS010	920.5			15129				15129
OBV011	778.3			7625				7625
OBV017	1			139				139
ODL010	386.7			7892				7892
ODL011	195.4			4043				4043
ODL018	1			61.79				61.79
ODL029	142587			24730				24730
ORBV016	1184			34185				34185
ORBV017	1516			13053				13053
ORBV025	1139			13139				13139
ORBV036	217.4			20818				20818
ORL002	1167			21746				21746
ORL034	21.29			1271				1271
ORL044	6808			35806				35806
ORLCS009	1342			11140				11140
OBV002	74.27				1974			1974
OBV003	9.845				507.3			507.3
OBV004	1.439				244.4			244.4
OBV005	23.41				3134			3134
OBV007	41.39				1413			1413
OBV008	11.54				705.5			705.5
OBV010	271.2				5148			5148
OBV012	1				31.59			31.59
OBV013	46.06				2684			2684
OBV014	59.28				3624			3624
OBV015	26.92				1864			1864
OBV021	1				8.771			8.771
OBV022	89.27				3461			3461
ODL001	1475				19224			19224
ODL002	4.258				467.6			467.6
ODL003	228.5				8329			8329
ODL004	36.23				574.8			574.8
ODL005	978.5				13919			13919
ODL006	269.8				6728			6728
ODL007	23.78				10546			10546
ODL008	459.1				27337			27337
ODL009	18.02				4083			4083
ODL012	1.684				309.7			309.7
ODL013	2.839				167			167
ODL014	20.23				1209			1209
ODL016	3.107				903.2			903.2
ODL017	1				233.1			233.1
ODL019	133.3				4708			4708
ODL020	6.915				22.74			22.74
ODL022	2.262				454.6			454.6
ODL023	36.55				1999			1999
ODL024	148.8				5664			5664
ODL025	16.58				812.8			812.8
ODL026	19.71				714			714
ODL030	81.52				2333			2333
ODL031	215.9				9685			9685
ODL032	1				210.4			210.4
ORBV003	250.5				6822			6822
ORBV005	240.8				8362			8362
ORBV006	74.2				2894			2894
ORBV007	16.09				533.1			533.1
ORBV008	45.13				797.1			797.1
ORBV009	25.79				967			967
ORBV010	1				147			147
ORBV011	80.62				3228			3228
ORBV013	46.95				2705			2705
ORBV014	66.34				3926			3926
ORBV018	8.084				1856			1856
ORBV019	17.06				2310			2310
ORBV020	52.09				2303			2303
ORBV021	61.06				3576			3576
ORBV023	90.79				3316			3316
ORBV024	5.117				261.8			261.8
ORBV026	34.96				3191			3191
ORBV027	320				6847			6847
ORBV029	114.5				5646			5646
ORBV030	1				156			156
ORBV031	1				22.68			22.68
ORBV033	7.581				22.56			22.56
ORBV035	88.39				5103			5103
ORBV039	1.182				307.1			307.1
ORBV040	1				518.9			518.9
ORL003	1.886				58.31			58.31
ORL004	24.91				1674			1674
ORL005	1				202			202
ORL006	58.64				2779			2779
ORL007	82.67				2414			2414
ORL008	1503				29526			29526
ORL010	35.07				559.5			559.5
ORL011	1				21.37			21.37
ORL012	50.75				1871			1871
ORL016	127.1				5633			5633
ORL017	95.79				5895			5895
ORL018	8.77				1263			1263
ORL019	18.98				1193			1193
ORL022	19.04				1781			1781
ORL023	68.06				3282			3282
ORL024	1				45.83			45.83
ORL025	26.52				1129			1129
ORL026	1				215.4			215.4
ORL027	43.83				2431			2431
ORL031	33.43				1125			1125
ORL032	15.36				950.8			950.8
ORL033	821.5				19313			19313
ORL035	4.69				217.2			217.2
ORL038	1				94.48			94.48
ORL041	12.95				1529			1529
ORL042	92.75				4364			4364
ORL043	1				21.81			21.81
ORL045	1				138			138
ORL046	5.482				403.7			403.7
ORL047	1				447.7			447.7
ORL049	1				22.55			22.55
ORL051	369.6				11010			11010
ORL052	11.34				2144			2144
ORL053	39.03				3332			3332
ORL055	241.1				6149			6149
ORL056	6.361				848.4			848.4
ORL057	15.68				605.8			605.8
ORL058	278.6				4671			4671
ORLCS001	12.31				251.1			251.1
ORLCS002	360.6				5430			5430
ORLCS003	48.13				4933			4933
ORLCS005	4				565.2			565.2
ORLCS006	48.52				2768			2768
ORLCS007	1190				14367			14367
ORLCS008	26.38				1388			1388
OBV019	3145					14488		14488
OBV006	57.28						1929	1929
OBV018	177.7						8439	8439
OBV020	56.61						3074	3074
OBV023	35.27						2064	2064
ORBV032	28.03						2145	2145
ORBV041	261.9						11920	11920
ORL013	50.96						2709	2709
ORL020	8.067						1937	1937
ORL028	1.911						467.5	467.5
ORL048	35.56						1801	1801
ORL050	4.367						231.8	231.8
ORL054	59.88						3472	3472

## Sheet: e
	ACE2	HC prev. inf.	HC naïve	HD prev. inf.	HD naïve	PD prev. inf.	PD naïve	All
CoVax-HCW-001	1557	3115						3115
CoVax-HCW-002	918.1	3104						3104
CoVax-HCW-003	827	1147						1147
CoVax-HCW-004	984.7	2471						2471
CoVax-HCW-005	1074	2807.5						2807.5
CoVax-HCW-006	610.3	560.7						560.7
CoVax-HCW-007	786.1	3131						3131
CoVax-HCW-008	660.2	1185						1185
CoVax-HCW-009	1087	241.5						241.5
CoVax-HCW-010	935.7	2622						2622
CoVax-HCW-011	1153	324.8						324.8
CoVax-HCW-012	504.6	1028						1028
CoVax-HCW-013	988.3	1980						1980
CoVax-HCW-014	854.9	1409						1409
CoVax-HCW-015	468.8	2192						2192
CoVax-HCW-016	1124	2728						2728
CoVax-HCW-017	441.4	629.8						629.8
CoVax-HCW-018	728.5	1582.45						1582.45
CoVax-HCW-019	6090	1300.5						1300.5
CoVax-HCW-020	405.6	1140						1140
CoVax-HCW-021	1000	1917						1917
CoVax-HCW-022	702.3	1707.5						1707.5
CoVax-HCW-023	959.7	388.5						388.5
CoVax-HCW-024	1049	1278						1278
CoVax-HCW-026	786.5		2710					2710
CoVax-HCW-027	317.9		2266.5					2266.5
CoVax-HCW-028	506.1		2407.5					2407.5
CoVax-HCW-029	267.7		1537.85					1537.85
CoVax-HCW-030	1103		1974.5					1974.5
CoVax-HCW-031	196.4		1299.25					1299.25
CoVax-HCW-032	379.4		1502					1502
CoVax-HCW-033	351		1364.25					1364.25
CoVax-HCW-035	142.5		482.55					482.55
CoVax-HCW-036	211.4		2234.2					2234.2
CoVax-HCW-037	118.4		2848.05					2848.05
CoVax-HCW-038	175.1		492.05					492.05
CoVax-HCW-039	352.7		1174.5					1174.5
CoVax-HCW-040	349.5		642.45					642.45
CoVax-HCW-041	132.4		481.55					481.55
CoVax-HCW-042	324.8		809.85					809.85
CoVax-HCW-043	409.6		1996.5					1996.5
CoVax-HCW-044	185.5		1122.3					1122.3
CoVax-HCW-045	94.37		585.65					585.65
CoVax-HCW-046	182.9		1223					1223
CoVax-HCW-047	166.6		1245.45					1245.45
CoVax-HCW-048	218.6		1505.1					1505.1
CoVax-HCW-049	132.9		686.95					686.95
CoVax-HCW-050	149		986.45					986.45
OBV001	1077			5194				5194
ORBV012	1374			7751				7751
ORBV028	152.2			540.2				540.2
ORBV038	10232			20626				20626
ORL001	1095			7611				7611
ORL021	123305			6110				6110
ORL036	246366			13401				13401
ORL039	4214			19679				19679
ORLCS010	920.5			9207				9207
OBV011	778.3			2598				2598
OBV017	1			40				40
ODL010	386.7			2288				2288
ODL011	195.4			757.7				757.7
ODL018	1			40				40
ORBV016	1184			15936.5				15936.5
ORBV017	1516			9207.5				9207.5
ORBV025	1139			2542				2542
ORBV036	217.4			1330				1330
ORL002	1167			8399.5				8399.5
ORL034	21.29			40				40
ORL044	6808			14202				14202
ORLCS009	1342			19555				19555
ODL029	142587			21600				21600
OBV002	74.27				231.8			231.8
OBV003	9.845				44.14			44.14
OBV004	1.439				40			40
OBV007	41.39				172.9			172.9
OBV008	11.54				52.18			52.18
OBV012	1				40			40
OBV013	46.06				159.05			159.05
OBV015	26.92				46.1			46.1
OBV022	89.27				249.5			249.5
ODL001	1475				15409			15409
ODL002	4.258				40			40
ODL003	228.5				1547.15			1547.15
ODL006	269.8				836.7			836.7
ODL007	23.78				192.4			192.4
ODL008	459.1				1480			1480
ODL009	18.02				474.2			474.2
ODL012	1.684				40			40
ODL013	2.839				40			40
ODL014	20.23				238.6			238.6
ODL016	3.107				79.91			79.91
ODL017	1				40			40
ODL019	133.3				497.6			497.6
ODL020	6.915				40			40
ODL022	2.262				40			40
ODL024	148.8				696.8			696.8
ODL025	16.58				40			40
ODL026	19.71				170.9			170.9
ODL031	215.9				1004.9			1004.9
ODL032	1				40			40
ORBV006	74.2				250.2			250.2
ORBV007	16.09				68.85			68.85
ORBV008	45.13				84.22			84.22
ORBV009	25.79				108.6			108.6
ORBV010	1				40			40
ORBV011	80.62				381.2			381.2
ORBV013	46.95				291.2			291.2
ORBV014	66.34				215.3			215.3
ORBV018	8.084				112.7			112.7
ORBV019	17.06				57.19			57.19
ORBV020	52.09				122.4			122.4
ORBV021	61.06				321			321
ORBV023	90.79				327.4			327.4
ORBV024	5.117				40			40
ORBV030	1				40			40
ORBV031	1				40			40
ORBV033	7.581				40			40
ORBV039	1.182				40			40
ORBV040	1				40			40
ORL003	1.886				40			40
ORL004	24.91				64.74			64.74
ORL005	1				40			40
ORL006	58.64				203.8			203.8
ORL010	35.07				51.87			51.87
ORL011	1				40			40
ORL012	50.75				149.1			149.1
ORL018	8.77				140.2			140.2
ORL019	18.98				40			40
ORL023	68.06				302.1			302.1
ORL024	1				40			40
ORL025	26.52				10425			10425
ORL026	1				40			40
ORL027	43.83				289.3			289.3
ORL032	15.36				56.06			56.06
ORL035	4.69				40			40
ORL038	1				40			40
ORL041	12.95				396.85			396.85
ORL042	92.75				185.8			185.8
ORL043	1				40			40
ORL045	1				40			40
ORL046	5.482				40			40
ORL047	1				40			40
ORL049	1				40			40
ORL051	369.6				1168			1168
ORL052	11.34				56.06			56.06
ORL053	39.03				556.55			556.55
ORL055	241.1				682.25			682.25
ORL056	6.361				65.55			65.55
ORL057	15.68				104.7			104.7
ORLCS001	12.31				40			40
ORLCS002	360.6				3693			3693
ORLCS003	48.13				516.65			516.65
ORLCS005	4				40			40
ORLCS006	48.52				343.95			343.95
ORLCS007	1190				1455.5			1455.5
ORLCS008	26.38				128.175			128.175
OBV005	23.41				239.2			239.2
OBV010	271.2				705			705
OBV014	59.28				636.05			636.05
OBV021	1				40			40
ODL004	36.23				48.94			48.94
ODL005	978.5				6993.5			6993.5
ODL023	36.55				193.6			193.6
ODL030	81.52				344.1			344.1
ORBV003	250.5				1077.6			1077.6
ORBV005	240.8				1654.7			1654.7
ORBV026	34.96				481.6			481.6
ORBV027	320				5002			5002
ORBV029	114.5				473.3			473.3
ORBV035	88.39				529.4			529.4
ORL007	82.67				403.4			403.4
ORL008	1503				4692			4692
ORL016	127.1				465.35			465.35
ORL017	95.79				40			40
ORL022	19.04				244.2			244.2
ORL031	33.43				91.34			91.34
ORL033	821.5				272.8			272.8
ORL058	278.6				2256			2256
OBV019	3145					13361		13361
OBV020	56.61						76.26	76.26
OBV023	35.27						98.02	98.02
ORBV032	28.03						191.5	191.5
ORBV041	261.9						1208	1208
ORL013	50.96						449.65	449.65
ORL020	8.067						227.45	227.45
ORL028	1.911						40	40
ORL048	35.56						63.48	63.48
ORL050	4.367						40	40
ORL054	59.88						424.1	424.1
OBV006	57.28						319	319
OBV018	177.7						1837	1837
