# Supplementary material for: Poor neutralization and rapid decay of antibodies to SARS-CoV-2 variants in vaccinated dialysis patients
Source: PLoS One. 2022 Feb 10;17(2):e0263328. doi: 10.1371/journal.pone.0263328 (PMC8830698; doi:10.1371/journal.pone.0263328)
Supplement: S1 File — (ZIP) [file pone.0263328.s007.zip › Source data files/Source Data Fig S4.xlsx]

## Sheet: a
	Alpha	Beta	Gamma	Delta	Epsilon	Kappa	Lambda
HC prev. inf.	0	0	0	4.17	0	0	0
HC naïve	0	4.17	0	0	0	4.17	0
HD prev. inf.	0	0	0	0	0	0	0
HD naïve	6.67	43.33	16.67	47.95	36.67	43.33	16.67
PD prev. inf.	0	0	0	0	0	0	0
PD naïve	25	75	25	80	75	75	50

## Sheet: b
Beta	HC prev. inf.	HC naïve	HD prev. inf.	HD naïve	PD prev. inf.	PD naïve
CoVax-HCW-001
CoVax-HCW-002
CoVax-HCW-003
CoVax-HCW-004
CoVax-HCW-005	1.5
CoVax-HCW-006
CoVax-HCW-007
CoVax-HCW-008
CoVax-HCW-009
CoVax-HCW-010
CoVax-HCW-011
CoVax-HCW-012
CoVax-HCW-013
CoVax-HCW-014
CoVax-HCW-015
CoVax-HCW-016
CoVax-HCW-017
CoVax-HCW-018	1.7
CoVax-HCW-019	1.3
CoVax-HCW-020
CoVax-HCW-021
CoVax-HCW-022	1.1
CoVax-HCW-023
CoVax-HCW-024
CoVax-HCW-026		3
CoVax-HCW-027		3.9
CoVax-HCW-028		3.8
CoVax-HCW-029		2.6
CoVax-HCW-030		1.7
CoVax-HCW-031		1.9
CoVax-HCW-032		4.6
CoVax-HCW-033		2.3
CoVax-HCW-035		2.1
CoVax-HCW-036		2.6
CoVax-HCW-037		3.2
CoVax-HCW-038		2.5
CoVax-HCW-039		3.2
CoVax-HCW-040		1.2
CoVax-HCW-041		4.3
CoVax-HCW-042		1.8
CoVax-HCW-043		4.5
CoVax-HCW-044		2.3
CoVax-HCW-045		3.8
CoVax-HCW-046		1.8
CoVax-HCW-047		2.8
CoVax-HCW-048		2.6
CoVax-HCW-049		4.3
CoVax-HCW-050		3.5
OBV001
ORBV012
ORBV028
ORBV038
ORL001
ORL021
ORL036
ORL039
ORLCS010
OBV011
OBV017
ODL010
ODL011
ODL018
ODL029
ORBV016			1
ORBV017			2.1
ORBV025			0.6
ORBV036
ORL002			1
ORL034
ORL044			1
ORLCS009			28.8
OBV002
OBV003
OBV004
OBV005				7.5
OBV007
OBV008
OBV010
OBV012
OBV013				4.8
OBV014				5.7
OBV015
OBV021
OBV022
ODL001				2.4
ODL002
ODL003				11.8
ODL004
ODL005				1
ODL006
ODL007				2.4
ODL008
ODL009				4.4
ODL012
ODL013
ODL014
ODL016				2.6
ODL017
ODL019				13
ODL020
ODL022
ODL023
ODL024
ODL025
ODL026				4.4
ODL030				2.3
ODL031				5.4
ODL032
ORBV003				3.1
ORBV005				6.4
ORBV006
ORBV007
ORBV008
ORBV009
ORBV010
ORBV011
ORBV013
ORBV014
ORBV018				3.1
ORBV019
ORBV020
ORBV021
ORBV023
ORBV024
ORBV026
ORBV027
ORBV029
ORBV030
ORBV031
ORBV033
ORBV035
ORBV039
ORBV040
ORL003
ORL004
ORL005
ORL006
ORL007				9.7
ORL008				3.1
ORL010
ORL011
ORL012
ORL016				13.8
ORL017
ORL018
ORL019
ORL022				7.7
ORL023
ORL024
ORL025				4
ORL026
ORL027
ORL031
ORL032
ORL033
ORL035
ORL038
ORL041
ORL042
ORL043
ORL045
ORL046
ORL047
ORL049
ORL051				3.4
ORL052
ORL053				22.3
ORL055				4.1
ORL056
ORL057
ORL058				29.9
ORLCS001
ORLCS002				6.3
ORLCS003				19.5
ORLCS005
ORLCS006				6.6
ORLCS007				5.1
ORLCS008				4.3
OBV019					5.1
OBV006
OBV018						3.8
OBV020
OBV023
ORBV032
ORBV041
ORL013						10
ORL020						6.5
ORL028
ORL048
ORL050
ORL054						15.5

## Sheet: c
Epsilon	HC prev. inf.	HC naïve	HD prev. inf.	HD naïve	PD prev. inf.	PD naïve
CoVax-HCW-001
CoVax-HCW-002
CoVax-HCW-003
CoVax-HCW-004
CoVax-HCW-005	1.3
CoVax-HCW-006
CoVax-HCW-007
CoVax-HCW-008
CoVax-HCW-009
CoVax-HCW-010
CoVax-HCW-011
CoVax-HCW-012
CoVax-HCW-013
CoVax-HCW-014
CoVax-HCW-015
CoVax-HCW-016
CoVax-HCW-017
CoVax-HCW-018	1.4
CoVax-HCW-019	0.8
CoVax-HCW-020
CoVax-HCW-021
CoVax-HCW-022	1.3
CoVax-HCW-023
CoVax-HCW-024
CoVax-HCW-026		1.5
CoVax-HCW-027		2.2
CoVax-HCW-028		2.1
CoVax-HCW-029		1.2
CoVax-HCW-030		1.9
CoVax-HCW-031		1.5
CoVax-HCW-032		2.4
CoVax-HCW-033		1.9
CoVax-HCW-035		1.3
CoVax-HCW-036		1.9
CoVax-HCW-037		1.3
CoVax-HCW-038		2.2
CoVax-HCW-039		2.3
CoVax-HCW-040		0.9
CoVax-HCW-041		1.5
CoVax-HCW-042		1.6
CoVax-HCW-043		4.8
CoVax-HCW-044		1.5
CoVax-HCW-045		1.8
CoVax-HCW-046		1.5
CoVax-HCW-047		1.9
CoVax-HCW-048		2.5
CoVax-HCW-049		1.9
CoVax-HCW-050		1.2
OBV001
ORBV012
ORBV028
ORBV038
ORL001
ORL021
ORL036
ORL039
ORLCS010
OBV011
OBV017
ODL010
ODL011
ODL018
ODL029
ORBV016			5.1
ORBV017			8.3
ORBV025			0.8
ORBV036
ORL002			0.8
ORL034
ORL044			3.9
ORLCS009			7.7
OBV002
OBV003
OBV004
OBV005				7.5
OBV007
OBV008
OBV010
OBV012
OBV013				4.8
OBV014				1.3
OBV015
OBV021
OBV022
ODL001				9.7
ODL002
ODL003				15.2
ODL004
ODL005				6.1
ODL006
ODL007				2.5
ODL008
ODL009				4.2
ODL012
ODL013
ODL014
ODL016				2.6
ODL017
ODL019				8.6
ODL020
ODL022
ODL023
ODL024
ODL025
ODL026				4.4
ODL030				8
ODL031				7.5
ODL032
ORBV003				7.1
ORBV005				22.4
ORBV006
ORBV007
ORBV008
ORBV009
ORBV010
ORBV011
ORBV013
ORBV014
ORBV018				3.1
ORBV019
ORBV020
ORBV021
ORBV023
ORBV024
ORBV026
ORBV027
ORBV029
ORBV030
ORBV031
ORBV033
ORBV035
ORBV039
ORBV040
ORL003
ORL004
ORL005
ORL006
ORL007				7
ORL008				1.7
ORL010
ORL011
ORL012
ORL016				4.4
ORL017
ORL018
ORL019
ORL022				7.7
ORL023
ORL024
ORL025				2.2
ORL026
ORL027
ORL031
ORL032
ORL033
ORL035
ORL038
ORL041
ORL042
ORL043
ORL045
ORL046
ORL047
ORL049
ORL051				1.3
ORL052
ORL053				22.3
ORL055				1.7
ORL056
ORL057
ORL058				19.4
ORLCS001
ORLCS002				6.7
ORLCS003				19.5
ORLCS005
ORLCS006				13
ORLCS007				0.8
ORLCS008				4.3
OBV019					1.1
OBV006
OBV018						10.9
OBV020
OBV023
ORBV032
ORBV041
ORL013						10
ORL020						6.5
ORL028
ORL048
ORL050
ORL054						16.7

## Sheet: d
Kappa	HC prev. inf.	HC naïve	HD prev. inf.	HD naïve	PD prev. inf.	PD naïve
CoVax-HCW-001
CoVax-HCW-002
CoVax-HCW-003
CoVax-HCW-004
CoVax-HCW-005	2.4
CoVax-HCW-006
CoVax-HCW-007
CoVax-HCW-008
CoVax-HCW-009
CoVax-HCW-010
CoVax-HCW-011
CoVax-HCW-012
CoVax-HCW-013
CoVax-HCW-014
CoVax-HCW-015
CoVax-HCW-016
CoVax-HCW-017
CoVax-HCW-018	3.7
CoVax-HCW-019	2
CoVax-HCW-020
CoVax-HCW-021
CoVax-HCW-022	2
CoVax-HCW-023
CoVax-HCW-024
CoVax-HCW-026		2.6
CoVax-HCW-027		4
CoVax-HCW-028		3.1
CoVax-HCW-029		2.9
CoVax-HCW-030		3.1
CoVax-HCW-031		3.1
CoVax-HCW-032		3.7
CoVax-HCW-033		3
CoVax-HCW-035		3
CoVax-HCW-036		1.9
CoVax-HCW-037		2.3
CoVax-HCW-038		3.8
CoVax-HCW-039		4.1
CoVax-HCW-040		1.8
CoVax-HCW-041		3.3
CoVax-HCW-042		3
CoVax-HCW-043		7.9
CoVax-HCW-044		2.7
CoVax-HCW-045		4.3
CoVax-HCW-046		1.8
CoVax-HCW-047		3.9
CoVax-HCW-048		3.5
CoVax-HCW-049		5.6
CoVax-HCW-050		5.7
OBV001
ORBV012
ORBV028
ORBV038
ORL001
ORL021
ORL036
ORL039
ORLCS010
OBV011
OBV017
ODL010
ODL011
ODL018
ODL029
ORBV016			1.8
ORBV017			3.4
ORBV025			1.5
ORBV036
ORL002			1.4
ORL034
ORL044			1.8
ORLCS009			54.8
OBV002
OBV003
OBV004
OBV005				7.5
OBV007
OBV008
OBV010
OBV012
OBV013				2.9
OBV014				7.4
OBV015
OBV021
OBV022
ODL001				4.2
ODL002
ODL003				2.1
ODL004
ODL005				1.3
ODL006
ODL007				3
ODL008
ODL009				6.7
ODL012
ODL013
ODL014
ODL016				2.6
ODL017
ODL019				13
ODL020
ODL022
ODL023
ODL024
ODL025
ODL026				4.4
ODL030				8
ODL031				2.9
ODL032
ORBV003				7.7
ORBV005				10.7
ORBV006
ORBV007
ORBV008
ORBV009
ORBV010
ORBV011
ORBV013
ORBV014
ORBV018				3.1
ORBV019
ORBV020
ORBV021
ORBV023
ORBV024
ORBV026
ORBV027
ORBV029
ORBV030
ORBV031
ORBV033
ORBV035
ORBV039
ORBV040
ORL003
ORL004
ORL005
ORL006
ORL007				4.6
ORL008				4.9
ORL010
ORL011
ORL012
ORL016				3.2
ORL017
ORL018
ORL019
ORL022				7.7
ORL023
ORL024
ORL025				4
ORL026
ORL027
ORL031
ORL032
ORL033
ORL035
ORL038
ORL041
ORL042
ORL043
ORL045
ORL046
ORL047
ORL049
ORL051				3.6
ORL052
ORL053				22.3
ORL055				5.2
ORL056
ORL057
ORL058				20.5
ORLCS001
ORLCS002				5.6
ORLCS003				19.5
ORLCS005
ORLCS006				6.4
ORLCS007				5.3
ORLCS008				4.3
OBV019					10.4
OBV006
OBV018						12.4
OBV020
OBV023
ORBV032
ORBV041
ORL013						10
ORL020						6.5
ORL028
ORL048
ORL050
ORL054						16.7

## Sheet: e
Alpha	HC prev. inf.	HC naïve	HD prev. inf.	HD naïve	PD prev. inf.	PD naïve
CoVax-HCW-001
CoVax-HCW-002
CoVax-HCW-003
CoVax-HCW-004
CoVax-HCW-005	0.8
CoVax-HCW-006
CoVax-HCW-007
CoVax-HCW-008
CoVax-HCW-009
CoVax-HCW-010
CoVax-HCW-011
CoVax-HCW-012
CoVax-HCW-013
CoVax-HCW-014
CoVax-HCW-015
CoVax-HCW-016
CoVax-HCW-017
CoVax-HCW-018	1.1
CoVax-HCW-019	1
CoVax-HCW-020
CoVax-HCW-021
CoVax-HCW-022	0.5
CoVax-HCW-023
CoVax-HCW-024
CoVax-HCW-026		1
CoVax-HCW-027		1.6
CoVax-HCW-028		1.7
CoVax-HCW-029		1.2
CoVax-HCW-030		1.5
CoVax-HCW-031		1.5
CoVax-HCW-032		1.5
CoVax-HCW-033		2.1
CoVax-HCW-035		0.9
CoVax-HCW-036		1.2
CoVax-HCW-037		1
CoVax-HCW-038		1.8
CoVax-HCW-039		1.4
CoVax-HCW-040		0.8
CoVax-HCW-041		0.8
CoVax-HCW-042		1.2
CoVax-HCW-043		2.6
CoVax-HCW-044		1.1
CoVax-HCW-045		0.9
CoVax-HCW-046		1.2
CoVax-HCW-047		2
CoVax-HCW-048		1.6
CoVax-HCW-049		1.2
CoVax-HCW-050		1.8
OBV001
ORBV012
ORBV028
ORBV038
ORL001
ORL021
ORL036
ORL039
ORLCS010
OBV011
OBV017
ODL010
ODL011
ODL018
ODL029
ORBV016			0.8
ORBV017			1.3
ORBV025			0.6
ORBV036
ORL002			0.8
ORL034
ORL044			0.6
ORLCS009			0.4
OBV002
OBV003
OBV004
OBV005				1.5
OBV007
OBV008
OBV010
OBV012
OBV013				1
OBV014				1.2
OBV015
OBV021
OBV022
ODL001				0.1
ODL002
ODL003				0.8
ODL004
ODL005				0.5
ODL006
ODL007				0.6
ODL008
ODL009				2.1
ODL012
ODL013
ODL014
ODL016				2.6
ODL017
ODL019				2.1
ODL020
ODL022
ODL023
ODL024
ODL025
ODL026				0.9
ODL030				1.4
ODL031				1.5
ODL032
ORBV003				1
ORBV005				2.6
ORBV006
ORBV007
ORBV008
ORBV009
ORBV010
ORBV011
ORBV013
ORBV014
ORBV018				1.1
ORBV019
ORBV020
ORBV021
ORBV023
ORBV024
ORBV026
ORBV027
ORBV029
ORBV030
ORBV031
ORBV033
ORBV035
ORBV039
ORBV040
ORL003
ORL004
ORL005
ORL006
ORL007				1.4
ORL008				0.9
ORL010
ORL011
ORL012
ORL016				3
ORL017
ORL018
ORL019
ORL022				1.7
ORL023
ORL024
ORL025				3.5
ORL026
ORL027
ORL031
ORL032
ORL033
ORL035
ORL038
ORL041
ORL042
ORL043
ORL045
ORL046
ORL047
ORL049
ORL051				1.6
ORL052
ORL053				5.8
ORL055				1.4
ORL056
ORL057
ORL058				0.4
ORLCS001
ORLCS002				0.9
ORLCS003				5.9
ORLCS005
ORLCS006				3.9
ORLCS007				0.8
ORLCS008				1.5
OBV019					0.7
OBV006
OBV018						1.1
OBV020
OBV023
ORBV032
ORBV041
ORL013						0.9
ORL020						6.5
ORL028
ORL048
ORL050
ORL054						4

## Sheet: f
Gamma	HC prev. inf.	HC naïve	HD prev. inf.	HD naïve	PD prev. inf.	PD naïve
CoVax-HCW-001
CoVax-HCW-002
CoVax-HCW-003
CoVax-HCW-004
CoVax-HCW-005	0.4
CoVax-HCW-006
CoVax-HCW-007
CoVax-HCW-008
CoVax-HCW-009
CoVax-HCW-010
CoVax-HCW-011
CoVax-HCW-012
CoVax-HCW-013
CoVax-HCW-014
CoVax-HCW-015
CoVax-HCW-016
CoVax-HCW-017
CoVax-HCW-018	0.6
CoVax-HCW-019	0.7
CoVax-HCW-020
CoVax-HCW-021
CoVax-HCW-022	0.3
CoVax-HCW-023
CoVax-HCW-024
CoVax-HCW-026		1.8
CoVax-HCW-027		0.8
CoVax-HCW-028		0.9
CoVax-HCW-029		0.9
CoVax-HCW-030		0.8
CoVax-HCW-031		0.7
CoVax-HCW-032		2
CoVax-HCW-033		1.4
CoVax-HCW-035		0.7
CoVax-HCW-036		0.6
CoVax-HCW-037		1
CoVax-HCW-038		1.2
CoVax-HCW-039		1
CoVax-HCW-040		0.4
CoVax-HCW-041		0.9
CoVax-HCW-042		0.7
CoVax-HCW-043		1.3
CoVax-HCW-044		0.4
CoVax-HCW-045		1.2
CoVax-HCW-046		0.4
CoVax-HCW-047		1.5
CoVax-HCW-048		0.5
CoVax-HCW-049		1.5
CoVax-HCW-050		0.9
OBV001
ORBV012
ORBV028
ORBV038
ORL001
ORL021
ORL036
ORL039
ORLCS010
OBV011
OBV017
ODL010
ODL011
ODL018
ODL029
ORBV016			0.7
ORBV017			1.3
ORBV025			0.2
ORBV036
ORL002			0.4
ORL034
ORL044			0.4
ORLCS009			6.3
OBV002
OBV003
OBV004
OBV005				4
OBV007
OBV008
OBV010
OBV012
OBV013				0.9
OBV014				0.8
OBV015
OBV021
OBV022
ODL001				0.5
ODL002
ODL003				4.7
ODL004
ODL005				0.5
ODL006
ODL007				0.5
ODL008
ODL009				2.6
ODL012
ODL013
ODL014
ODL016				2.6
ODL017
ODL019				4.4
ODL020
ODL022
ODL023
ODL024
ODL025
ODL026				4.4
ODL030				2
ODL031				2.1
ODL032
ORBV003				1.2
ORBV005				3.7
ORBV006
ORBV007
ORBV008
ORBV009
ORBV010
ORBV011
ORBV013
ORBV014
ORBV018				3.1
ORBV019
ORBV020
ORBV021
ORBV023
ORBV024
ORBV026
ORBV027
ORBV029
ORBV030
ORBV031
ORBV033
ORBV035
ORBV039
ORBV040
ORL003
ORL004
ORL005
ORL006
ORL007				1
ORL008				0.9
ORL010
ORL011
ORL012
ORL016				9
ORL017
ORL018
ORL019
ORL022				3.8
ORL023
ORL024
ORL025				2.8
ORL026
ORL027
ORL031
ORL032
ORL033
ORL035
ORL038
ORL041
ORL042
ORL043
ORL045
ORL046
ORL047
ORL049
ORL051				0.8
ORL052
ORL053				7.3
ORL055				0.8
ORL056
ORL057
ORL058				4.9
ORLCS001
ORLCS002				0.9
ORLCS003				19.2
ORLCS005
ORLCS006				4.4
ORLCS007				2.6
ORLCS008				4.3
OBV019					1.3
OBV006
OBV018						1.9
OBV020
OBV023
ORBV032
ORBV041
ORL013						4.6
ORL020						6.5
ORL028
ORL048
ORL050
ORL054						12.3

## Sheet: g
Lambda	HC prev. inf.	HC naïve	HD prev. inf.	HD naïve	PD prev. inf.	PD naïve
CoVax-HCW-001
CoVax-HCW-002
CoVax-HCW-003
CoVax-HCW-004
CoVax-HCW-005	1.9
CoVax-HCW-006
CoVax-HCW-007
CoVax-HCW-008
CoVax-HCW-009
CoVax-HCW-010
CoVax-HCW-011
CoVax-HCW-012
CoVax-HCW-013
CoVax-HCW-014
CoVax-HCW-015
CoVax-HCW-016
CoVax-HCW-017
CoVax-HCW-018	2.5
CoVax-HCW-019	1.9
CoVax-HCW-020
CoVax-HCW-021
CoVax-HCW-022	1.7
CoVax-HCW-023
CoVax-HCW-024
CoVax-HCW-026		1.7
CoVax-HCW-027		2.3
CoVax-HCW-028		1.8
CoVax-HCW-029		2
CoVax-HCW-030		1.9
CoVax-HCW-031		2.4
CoVax-HCW-032		1.8
CoVax-HCW-033		1.1
CoVax-HCW-035		1.9
CoVax-HCW-036		1.9
CoVax-HCW-037		1.2
CoVax-HCW-038		2.1
CoVax-HCW-039		2.1
CoVax-HCW-040		1.4
CoVax-HCW-041		1.9
CoVax-HCW-042		3.1
CoVax-HCW-043		2
CoVax-HCW-044		2
CoVax-HCW-045		2.9
CoVax-HCW-046		1.9
CoVax-HCW-047		1.5
CoVax-HCW-048		2.5
CoVax-HCW-049		2.4
CoVax-HCW-050		3.5
OBV001
ORBV012
ORBV028
ORBV038
ORL001
ORL021
ORL036
ORL039
ORLCS010
OBV011
OBV017
ODL010
ODL011
ODL018
ORBV016			1.5
ORBV017			1.9
ORBV025			1.5
ORBV036
ORL002			1.5
ORL034
ORL044			1.8
ORLCS009			15.2
ODL029
OBV002
OBV003
OBV004
OBV007
OBV008
OBV012
OBV013				2.5
OBV015
OBV022
ODL001				1.8
ODL002
ODL003				2.5
ODL006
ODL007				1.8
ODL008
ODL009				5.4
ODL012
ODL013
ODL014
ODL016				1.2
ODL017
ODL019				2
ODL020
ODL022
ODL024
ODL025
ODL026				2.8
ODL031				3.2
ODL032
ORBV006
ORBV007
ORBV008
ORBV009
ORBV010
ORBV011
ORBV013
ORBV014
ORBV018				3.2
ORBV019
ORBV020
ORBV021
ORBV023
ORBV024
ORBV030
ORBV031
ORBV033
ORBV039
ORBV040
ORL003
ORL004
ORL005
ORL006
ORL010
ORL011
ORL012
ORL018
ORL019
ORL023
ORL024
ORL025				3.1
ORL026
ORL027
ORL032
ORL035
ORL038
ORL041
ORL042
ORL043
ORL045
ORL046
ORL047
ORL049
ORL051				2.2
ORL052
ORL053				2.7
ORL055				4.1
ORL056
ORL057
ORLCS001
ORLCS002				2.3
ORLCS003				1.1
ORLCS005
ORLCS006				2.1
ORLCS007				4
ORLCS008				2.4
OBV005				4.7
OBV010
OBV014				4.5
OBV021
ODL004
ODL005				2.9
ODL023
ODL030				6.4
ORBV003				3.2
ORBV005				2.9
ORBV026
ORBV027
ORBV029
ORBV035
ORL007				1.6
ORL008				2.9
ORL016				1.3
ORL017
ORL022				2.8
ORL031
ORL033
ORL058				10.7
OBV019					4.3
OBV020
OBV023
ORBV032
ORBV041
ORL013						8.5
ORL020						4.3
ORL028
ORL048
ORL050
ORL054						3.9
OBV006
OBV018						1.7

## Sheet: h
HC	WT	Lambda			HD	WT	Lambda			PD	WT	Lambda
CoVax-HCW-001					CoVax-HCW-001					CoVax-HCW-001
CoVax-HCW-002					CoVax-HCW-002					CoVax-HCW-002
CoVax-HCW-003					CoVax-HCW-003					CoVax-HCW-003
CoVax-HCW-004					CoVax-HCW-004					CoVax-HCW-004
CoVax-HCW-005	5841	3038			CoVax-HCW-005					CoVax-HCW-005
CoVax-HCW-006					CoVax-HCW-006					CoVax-HCW-006
CoVax-HCW-007					CoVax-HCW-007					CoVax-HCW-007
CoVax-HCW-008					CoVax-HCW-008					CoVax-HCW-008
CoVax-HCW-009					CoVax-HCW-009					CoVax-HCW-009
CoVax-HCW-010					CoVax-HCW-010					CoVax-HCW-010
CoVax-HCW-011					CoVax-HCW-011					CoVax-HCW-011
CoVax-HCW-012					CoVax-HCW-012					CoVax-HCW-012
CoVax-HCW-013					CoVax-HCW-013					CoVax-HCW-013
CoVax-HCW-014					CoVax-HCW-014					CoVax-HCW-014
CoVax-HCW-015					CoVax-HCW-015					CoVax-HCW-015
CoVax-HCW-016					CoVax-HCW-016					CoVax-HCW-016
CoVax-HCW-017					CoVax-HCW-017					CoVax-HCW-017
CoVax-HCW-018	3583	1425			CoVax-HCW-018					CoVax-HCW-018
CoVax-HCW-019	1894	1023			CoVax-HCW-019					CoVax-HCW-019
CoVax-HCW-020					CoVax-HCW-020					CoVax-HCW-020
CoVax-HCW-021					CoVax-HCW-021					CoVax-HCW-021
CoVax-HCW-022	2727	1575			CoVax-HCW-022					CoVax-HCW-022
CoVax-HCW-023					CoVax-HCW-023					CoVax-HCW-023
CoVax-HCW-024					CoVax-HCW-024					CoVax-HCW-024
CoVax-HCW-026	3178	1915			CoVax-HCW-026					CoVax-HCW-026
CoVax-HCW-027	1256	551.8			CoVax-HCW-027					CoVax-HCW-027
CoVax-HCW-028	1575	875.4			CoVax-HCW-028					CoVax-HCW-028
CoVax-HCW-029	1256	625.7			CoVax-HCW-029					CoVax-HCW-029
CoVax-HCW-030	2637	1370			CoVax-HCW-030					CoVax-HCW-030
CoVax-HCW-031	542.1	227.3			CoVax-HCW-031					CoVax-HCW-031
CoVax-HCW-032	1639	893.4			CoVax-HCW-032					CoVax-HCW-032
CoVax-HCW-033	940.4	869.9			CoVax-HCW-033					CoVax-HCW-033
CoVax-HCW-035	348.4	179.9			CoVax-HCW-035					CoVax-HCW-035
CoVax-HCW-036	943	508.1			CoVax-HCW-036					CoVax-HCW-036
CoVax-HCW-037	241.7	200.8			CoVax-HCW-037					CoVax-HCW-037
CoVax-HCW-038	592.9	279.7			CoVax-HCW-038					CoVax-HCW-038
CoVax-HCW-039	1339	639.9			CoVax-HCW-039					CoVax-HCW-039
CoVax-HCW-040	891	657.7			CoVax-HCW-040					CoVax-HCW-040
CoVax-HCW-041	462.3	241.7			CoVax-HCW-041					CoVax-HCW-041
CoVax-HCW-042	1452	475.7			CoVax-HCW-042					CoVax-HCW-042
CoVax-HCW-043	1746	872.4			CoVax-HCW-043					CoVax-HCW-043
CoVax-HCW-044	594.1	294			CoVax-HCW-044					CoVax-HCW-044
CoVax-HCW-045	216.2	74.95			CoVax-HCW-045					CoVax-HCW-045
CoVax-HCW-046	536.7	288.1			CoVax-HCW-046					CoVax-HCW-046
CoVax-HCW-047	340.5	223.9			CoVax-HCW-047					CoVax-HCW-047
CoVax-HCW-048	701.3	284.2			CoVax-HCW-048					CoVax-HCW-048
CoVax-HCW-049	400.4	164.4			CoVax-HCW-049					CoVax-HCW-049
CoVax-HCW-050	618.7	177.5			CoVax-HCW-050					CoVax-HCW-050
OBV001					OBV001					OBV001
ORBV012					ORBV012					ORBV012
ORBV028					ORBV028					ORBV028
ORBV038					ORBV038					ORBV038
ORL001					ORL001					ORL001
ORL021					ORL021					ORL021
ORL029					ORL029					ORL029
ORL036					ORL036					ORL036
ORL039					ORL039					ORL039
ORLCS010					ORLCS010					ORLCS010
OBV011					OBV011					OBV011
OBV017					OBV017					OBV017
ODL010					ODL010					ODL010
ODL011					ODL011					ODL011
ODL018					ODL018	40	40			ODL018
ODL029					ODL029					ODL029
ORBV016					ORBV016	31626	21193			ORBV016
ORBV017					ORBV017	11891	6401			ORBV017
ORBV025					ORBV025	5249	3425			ORBV025
ORBV036					ORBV036					ORBV036
ORL002					ORL002	14018	9554			ORL002
ORL034					ORL034					ORL034
ORL044					ORL044	22712	12723			ORL044
ORLCS009					ORLCS009	31738	2091			ORLCS009
OBV002					OBV002					OBV002
OBV003					OBV003					OBV003
OBV004					OBV004					OBV004
OBV005					OBV005	187.9	40			OBV005
OBV007					OBV007					OBV007
OBV008					OBV008					OBV008
OBV010					OBV010					OBV010
OBV012					OBV012					OBV012
OBV013					OBV013	167.8	68.45			OBV013
OBV014					OBV014	456.4	102			OBV014
OBV015					OBV015	62.9	40			OBV015
OBV021					OBV021	40	40			OBV021
OBV022					OBV022					OBV022
ODL001					ODL001	10866	6150			ODL001
ODL002					ODL002					ODL002
ODL003					ODL003	1068	420.7			ODL003
ODL004					ODL004					ODL004
ODL005					ODL005	9043	3096			ODL005
ODL006					ODL006					ODL006
ODL007					ODL007	227.3	128.4			ODL007
ODL008					ODL008					ODL008
ODL009					ODL009	312.5	57.36			ODL009
ODL012					ODL012	40	40			ODL012
ODL013					ODL013					ODL013
ODL014					ODL014					ODL014
ODL016					ODL016	46.52	40			ODL016
ODL017					ODL017	40	40			ODL017
ODL019					ODL019	371.1	190.3			ODL019
ODL020					ODL020					ODL020
ODL022					ODL022	40	40			ODL022
ODL023					ODL023					ODL023
ODL024					ODL024					ODL024
ODL025					ODL025					ODL025
ODL026					ODL026	113.4	40			ODL026
ODL030					ODL030	353.3	54.85			ODL030
ODL031					ODL031	768.8	237.6			ODL031
ODL032					ODL032					ODL032
ORBV003					ORBV003	1322	418.7			ORBV003
ORBV005					ORBV005	1526	521			ORBV005
ORBV006					ORBV006					ORBV006
ORBV007					ORBV007					ORBV007
ORBV008					ORBV008					ORBV008
ORBV009					ORBV009					ORBV009
ORBV010					ORBV010					ORBV010
ORBV011					ORBV011					ORBV011
ORBV013					ORBV013					ORBV013
ORBV014					ORBV014					ORBV014
ORBV018					ORBV018	127.6	40			ORBV018
ORBV019					ORBV019					ORBV019
ORBV020					ORBV020					ORBV020
ORBV021					ORBV021					ORBV021
ORBV023					ORBV023					ORBV023
ORBV024					ORBV024					ORBV024
ORBV026					ORBV026					ORBV026
ORBV027					ORBV027					ORBV027
ORBV029					ORBV029					ORBV029
ORBV030					ORBV030					ORBV030
ORBV031					ORBV031	40	40			ORBV031
ORBV033					ORBV033	40	40			ORBV033
ORBV035					ORBV035					ORBV035
ORBV039					ORBV039					ORBV039
ORBV040					ORBV040					ORBV040
ORL003					ORL003					ORL003
ORL004					ORL004					ORL004
ORL005					ORL005					ORL005
ORL006					ORL006					ORL006
ORL007					ORL007	479.9	292.8			ORL007
ORL008					ORL008	4482	1533			ORL008
ORL010					ORL010					ORL010
ORL011					ORL011					ORL011
ORL012					ORL012					ORL012
ORL016					ORL016	363.4	281.4			ORL016
ORL017					ORL017					ORL017
ORL018					ORL018					ORL018
ORL019					ORL019					ORL019
ORL022					ORL022	239	85.33			ORL022
ORL023					ORL023					ORL023
ORL024					ORL024					ORL024
ORL025					ORL025	174.5	56.84			ORL025
ORL026					ORL026					ORL026
ORL027					ORL027					ORL027
ORL031					ORL031					ORL031
ORL032					ORL032					ORL032
ORL033					ORL033					ORL033
ORL035					ORL035					ORL035
ORL038					ORL038					ORL038
ORL041					ORL041	58.95	40			ORL041
ORL042					ORL042					ORL042
ORL043					ORL043					ORL043
ORL045					ORL045					ORL045
ORL046					ORL046					ORL046
ORL047					ORL047					ORL047
ORL049					ORL049	40	40			ORL049
ORL051					ORL051	1154	534.1			ORL051
ORL052					ORL052					ORL052
ORL053					ORL053	218.8	81.44			ORL053
ORL055					ORL055	728	177.2			ORL055
ORL056					ORL056					ORL056
ORL057					ORL057					ORL057
ORL058					ORL058	2590	242.6			ORL058
ORLCS001					ORLCS001	40	40			ORLCS001
ORLCS002					ORLCS002	4148	1839			ORLCS002
ORLCS003					ORLCS003	404.3	365.1			ORLCS003
ORLCS005					ORLCS005					ORLCS005
ORLCS006					ORLCS006	208.4	99.19			ORLCS006
ORLCS007					ORLCS007	1859	461.8			ORLCS007
ORLCS008					ORLCS008	97.08	40			ORLCS008
OBV019					OBV019					OBV019	19883	4621
OBV006					OBV006					OBV006
OBV018					OBV018					OBV018	1147	693.8
OBV020					OBV020					OBV020
OBV023					OBV023					OBV023
ORBV032					ORBV032					ORBV032
ORBV041					ORBV041					ORBV041
ORL013					ORL013					ORL013	453	53.44
ORL020					ORL020					ORL020	171.7	40
ORL028					ORL028					ORL028
ORL048					ORL048					ORL048
ORL050					ORL050					ORL050
ORL054					ORL054					ORL054	190.4	49.1
