# Supplementary material for: Poor neutralization and rapid decay of antibodies to SARS-CoV-2 variants in vaccinated dialysis patients
Source: PLoS One. 2022 Feb 10;17(2):e0263328. doi: 10.1371/journal.pone.0263328 (PMC8830698; doi:10.1371/journal.pone.0263328)
Supplement: S1 File — (ZIP) [file pone.0263328.s007.zip › Source data files/Source Data Fig S5.xlsx]

## Sheet: a
	S IgG	HC prev. inf.	HC naïve	HD prev. inf.	HD naïve	PD prev. inf.	PD naïve	All
CoVax-HCW-001	9667	70						70
CoVax-HCW-002	10689	63						63
CoVax-HCW-003	9217	55						55
CoVax-HCW-004	6620	70						70
CoVax-HCW-005	11654	61						61
CoVax-HCW-006	7470	56						56
CoVax-HCW-007	8554	61						61
CoVax-HCW-008	7337	52						52
CoVax-HCW-009	11799	53						53
CoVax-HCW-010	13219	65						65
CoVax-HCW-011	7591	64						64
CoVax-HCW-012	3237	78						78
CoVax-HCW-013	10211	65						65
CoVax-HCW-014	7908	66						66
CoVax-HCW-015	2688	56						56
CoVax-HCW-016	13046	56						56
CoVax-HCW-017	3593	70						70
CoVax-HCW-018	7792	74						74
CoVax-HCW-019	4025	55						55
CoVax-HCW-020	5976	64						64
CoVax-HCW-021	7215	73						73
CoVax-HCW-022	6532	64						64
CoVax-HCW-023	8642	61						61
CoVax-HCW-024	9413	54						54
CoVax-HCW-026	16453		33					33
CoVax-HCW-027	6253		32					32
CoVax-HCW-028	8731		25					25
CoVax-HCW-029	3741		30					30
CoVax-HCW-030	11136		44					44
CoVax-HCW-031	1692		43					43
CoVax-HCW-032	5047		37					37
CoVax-HCW-033	6654		38					38
CoVax-HCW-035	3126		30					30
CoVax-HCW-036	5315		33					33
CoVax-HCW-037	1646		37					37
CoVax-HCW-038	4041		26					26
CoVax-HCW-039	6807		32					32
CoVax-HCW-040	4166		53					53
CoVax-HCW-041	1656		24					24
CoVax-HCW-042	4405		33					33
CoVax-HCW-043	7954		38					38
CoVax-HCW-044	3470		31					31
CoVax-HCW-045	1521		27					27
CoVax-HCW-046	3281		32					32
CoVax-HCW-047	2851		37					37
CoVax-HCW-048	4527		31					31
CoVax-HCW-049	3265		35					35
CoVax-HCW-050	3004		26					26
OBV001	76894			75				75
ORBV012	28672			53				53
ORBV028	3002			44				44
ORBV038	95737			46				46
ORL001	19756			59				59
ORL021	67814			70				70
ORL036	248601			68				68
ORL039	15584			60				60
ORLCS010	16895			54				54
OBV011	11369			76				76
OBV017	63.99			0				0
ODL010	10113			39				39
ODL011	5675			39				39
ODL018	38.3			0				0
ODL029	47524			79				79
ORBV016	97760			77				77
ORBV017	22144			59				59
ORBV025	37629			69				69
ORBV036	16582			24				24
ORL002	81787			77				77
ORL034	804.8			21				21
ORL044	84143			73				73
ORLCS009	13199			63				63
OBV002	1604				29			29
OBV003	415.4				18			18
OBV004	194.2				32			32
OBV005	2181				17			17
OBV007	974.4				40			40
OBV008	965.3				36			36
OBV010	4015				39			39
OBV012	57.93				0			0
OBV013	2354				26			26
OBV014	2814				26			26
OBV015	2032				39			39
OBV021	5.793				0			0
OBV022	2407				25			25
ODL001	17959				51			51
ODL002	571.8				22			22
ODL003	9511				34			34
ODL004	1172				19			19
ODL005	12941				52			52
ODL006	5102				35			35
ODL007	6623				5			5
ODL008	16256				23			23
ODL009	3052				17			17
ODL012	420.2				9			9
ODL013	178				21			21
ODL014	900				26			26
ODL016	737.9				12			12
ODL017	382.7				28			28
ODL019	3299				23			23
ODL020	306.4				17			17
ODL022	1122				31			31
ODL023	1389				21			21
ODL024	4132				32			32
ODL025	667.6				16			16
ODL026	548.8				21			21
ODL030	1985				37			37
ODL031	6887				28			28
ODL032	14.25				0			0
ORBV003	6038				44			44
ORBV005	10372				33			33
ORBV006	2433				24			24
ORBV007	501.8				33			33
ORBV008	928.9				15			15
ORBV009	776.9				38			38
ORBV010	158.8				37			37
ORBV011	2431				17			17
ORBV013	2754				34			34
ORBV014	2716				18			18
ORBV018	1691				9			9
ORBV019	2335				15			15
ORBV020	1639				29			29
ORBV021	3654				25			25
ORBV023	2830				31			31
ORBV024	270.4				42			42
ORBV026	2991				20			20
ORBV027	12743				43			43
ORBV029	4472				35			35
ORBV030	402.1				16			16
ORBV031	6.085				0			0
ORBV033	9.437				0			0
ORBV035	3862				41			41
ORBV039	458.4				20			20
ORBV040	360				8			8
ORL003	29.43				0			0
ORL004	2196				39			39
ORL005	223.1				15			15
ORL006	1794				22			22
ORL007	1865				37			37
ORL008	18973				36			36
ORL010	749.5				26			26
ORL011	50.61				0			0
ORL012	1073				23			23
ORL016	4485				22			22
ORL017	5720				40			40
ORL018	1056				14			14
ORL019	1541				44			44
ORL022	1675				18			18
ORL023	3015				16			16
ORL024	95.97				21			21
ORL025	790.7				26			26
ORL026	214				18			18
ORL027	2246				15			15
ORL031	859.6				22			22
ORL032	872.1				26			26
ORL033	14341				42			42
ORL035	141.8				24			24
ORL038	35.88				0			0
ORL041	1411				17			17
ORL042	2883				33			33
ORL043	24.23				0			0
ORL045	178.4				21			21
ORL046	955.7				20			20
ORL047	9256				27			27
ORL049	201.3				25			25
ORL051	7162				34			34
ORL052	1572				9			9
ORL053	2933				22			22
ORL055	4362				29			29
ORL056	640.9				14			14
ORL057	514.1				21			21
ORL058	4371				50			50
ORLCS001	267.6				19			19
ORLCS002	5086				59			59
ORLCS003	2825				17			17
ORLCS005	432.8				7			7
ORLCS006	2113				25			25
ORLCS007	9842				15			15
ORLCS008	5251				2			2
OBV019	19576					33		33
OBV006	1591						19	19
OBV018	7736						20	20
OBV020	2413						19	19
OBV023	1972						32	32
ORBV032	1574						27	27
ORBV041	8010						30	30
ORL013	1851						18	18
ORL020	1815						12	12
ORL028	197.2						15	15
ORL048	1846						19	19
ORL050	324.3						16	16
ORL054	2917						21	21

## Sheet: b
Alpha	No	Low	Moderate	High
HC prev. inf.	0	0	0	100
High	0	0	0	100
HC naïve	0	8.33	79.17	12.5
Moderate	0	8.7	78.26	13.04
High	0	0	100	0
HD prev. inf.	14.29	0	0	85.71
No	100	0	0	0
High	0	0	0	100
HD naïve	27.5	25	30	17.5
No	75	25	0	0
Low	28.57	42.86	21.43	7.14
Moderate	21.05	15.79	47.37	15.79
High	0	0	0	100
PD prev. inf.	0	0	0	100
moderate	0	0	0	100
PD naïve	25	25	25	25
Low	25	25	25	25

## Sheet: c
Beta	No	Low	Moderate	High
HC prev. inf.	0	0	25	75
High	0	0	25	75
HC naïve	4.17	29.16	62.5	4.17
Moderate	4.35	30.43	60.87	4.35
High	0	0	100	0
HD prev. inf.	14.29	0	14.29	71.42
No	100	0	0	0
High	0	0	16.67	83.33
HD naïve	57.5	22.5	12.5	7.5
No	100	0	0	0
Low	78.57	14.29	7.14	0
Moderate	42.11	36.84	15.79	5.26
High	0	0	33.33	66.67
PD prev. inf.	0	0	0	100
moderate	0	0	0	100
PD naïve	75	0	25	0
Low	75	0	25	0

## Sheet: d
Gamma	No	Low	Moderate	High
HC prev. inf.	0	0	0	100
High	0	0	0	100
HC naïve	0	8.33	37.5	54.17
Moderate	0	8.7	39.13	52.17
High	0	0	0	100
HD prev. inf.	14.29	0	0	85.71
No	100	0	0	0
High	0	0	0	100
HD naïve	37.5	22.5	27.5	12.5
No	100	0	0	0
Low	50	35.71	14.29	0
Moderate	21.05	21.05	47.37	10.53
High	0	0	0	100
PD prev. inf.	0	0	0	100
moderate	0	0	0	100
PD naïve	25	50	25	0
Low	25	50	25	0

## Sheet: e
Epsilon	No	Low	Moderate	High
HC prev. inf.	0	0	0	100
High	0	0	0	100
HC naïve	0	12.5	75	12.5
Moderate	0	13.04	73.91	13.04
High	0	0	100	0
HD prev. inf.	14.29	0	0	85.71
No	100	0	0	0
High	0	0	0	100
HD naïve	52.5	27.5	12.5	7.5
No	100	0	0	0
Low	71.43	21.43	0	7.14
Moderate	36.84	42.11	15.79	5.26
High	0	0	66.67	33.33
PD prev. inf.	0	0	0	100
moderate	0	0	0	100
PD naïve	75	25	0	0
Low	75	25	0	0

## Sheet: f
Kappa	No	Low	Moderate	High
HC prev. inf.	0	0	75	25
High	0	0	75	25
HC naïve	4.17	41.66	54.17	0
Moderate	4.35	43.48	52.17	0
High	0	0	100	0
HD prev. inf.	14.29	0	14.29	71.42
No	100	0	0	0
High	0	0	16.67	83.33
HD naïve	57.5	20	15	7.5
No	100	0	0	0
Low	78.57	14.29	7.14	0
Moderate	42.11	31.58	21.05	5.26
High	0	0	33.33	66.67
PD prev. inf.	0	0	0	100
moderate	0	0	0	100
PD naïve	75	25	0	0
Low	75	25	0	0
