# Supplementary material for: Poor neutralization and rapid decay of antibodies to SARS-CoV-2 variants in vaccinated dialysis patients
Source: PLoS One. 2022 Feb 10;17(2):e0263328. doi: 10.1371/journal.pone.0263328 (PMC8830698; doi:10.1371/journal.pone.0263328)
Supplement: S1 File — (ZIP) [file pone.0263328.s007.zip › Source data files/Source Data Fig S6.xlsx]

## Sheet: a
	HC + P/B	HC - P/B	HD + P/B	HD - P/B	PD + P/B	PD - P/B	HD + M	HD - M	PD - M
CoVax-HCW-001	2
CoVax-HCW-002	1.9
CoVax-HCW-003	5
CoVax-HCW-004	2.9
CoVax-HCW-005	2.7
CoVax-HCW-006	4.6
CoVax-HCW-007	9
CoVax-HCW-008	2.4
CoVax-HCW-009	1.6
CoVax-HCW-010	2.2
CoVax-HCW-011	4.5
CoVax-HCW-012	1.8
CoVax-HCW-013	2.9
CoVax-HCW-014	4.2
CoVax-HCW-015	2.8
CoVax-HCW-016	1.9
CoVax-HCW-017	2.6
CoVax-HCW-018	3.9
CoVax-HCW-019	2.5
CoVax-HCW-020	2.4
CoVax-HCW-021	4.7
CoVax-HCW-022	3.4
CoVax-HCW-023	5.1
CoVax-HCW-024	3.4
CoVax-HCW-026		3.8
CoVax-HCW-027		5.7
CoVax-HCW-028		5.7
CoVax-HCW-029		4.5
CoVax-HCW-030		3.3
CoVax-HCW-031		5.1
CoVax-HCW-032		4.4
CoVax-HCW-033		5.2
CoVax-HCW-035		5.1
CoVax-HCW-036		4.3
CoVax-HCW-037		1.6
CoVax-HCW-038		4.6
CoVax-HCW-039		5.5
CoVax-HCW-040		5.2
CoVax-HCW-041		5.7
CoVax-HCW-042		6.7
CoVax-HCW-043		14.9
CoVax-HCW-044		2.4
CoVax-HCW-045		6.5
CoVax-HCW-046		6.2
CoVax-HCW-047		3.5
CoVax-HCW-049		4
CoVax-HCW-050		5.3
ODL029							3.4
OBV005								18.4
OBV010								4.8
OBV014								16.6
ODL004								2.7
ODL005								6.4
ODL023								8.1
ODL030								20
ORBV003								4.5
ORBV005								7.2
ORBV026								2.2
ORBV027								4.4
ORBV029								7
ORBV035								4.1
ORL007								7.1
ORL008								9.9
ORL016								20.6
ORL022								11.8
ORL031								5.8
ORL033								18.9
ORL058								15.9
OBV001			2.3
OBV011			1.8
OBV017			3.5
ODL010			3.5
ODL011			5.8
ODL018
ORBV012			2.2
ORBV016			2.5
ORBV017			3.5
ORBV025			1.8
ORBV028			3.4
ORBV038			5.2
ORL001			6.9
ORL021			2.3
ORL034			5.8
ORL036			15.2
ORL039			5.7
ORL044			10.5
ORLCS009			12.9
ORLCS010			4
OBV002				6.2
OBV003				13
OBV004				4.7
OBV007				6.9
OBV008				3.6
OBV012				3.7
OBV013				3.7
OBV015				1.7
OBV022				9.9
ODL001				2.4
ODL003				11.7
ODL006				72.1
ODL007				2.9
ODL008				4.3
ODL009				15
ODL012				19.1
ODL013				10.5
ODL014				21
ODL016				8.3
ODL017				5.5
ODL019				13.4
ODL020				16.5
ODL022				5.8
ODL024				11.2
ODL025				2.7
ODL026				22.3
ODL031				8.1
ODL032
ORBV006				10.4
ORBV007				9.9
ORBV008				7.2
ORBV009				8.1
ORBV010				3.4
ORBV011				3.1
ORBV013				8.3
ORBV014				39.3
ORBV018				9.7
ORBV020				33
ORBV021				14.9
ORBV023				7.9
ORBV024				7
ORBV030				5
ORBV031
ORBV033
ORBV039				12.1
ORBV040				6.3
ORL003
ORL004				13.1
ORL005				8.3
ORL006				1.1
ORL010				7.2
ORL011				3.6
ORL012				7.2
ORL018				16.5
ORL019				10.2
ORL023				7.6
ORL024				8.6
ORL025				29
ORL026				13.6
ORL027				5
ORL032				5.8
ORL038
ORL041				25.4
ORL042				7.5
ORL043
ORL046				11.3
ORL047				2.3
ORL051				6.9
ORL052				20.5
ORL053				8.9
ORL055				14.5
ORL056				10.7
ORL057				10.8
ORLCS001				10.5
ORLCS002				4.6
ORLCS003				6
ORLCS005				5.9
ORLCS006				14.3
ORLCS007				2.9
ORLCS008				23.6
OBV006									6.5
OBV018									5.1
OBV019					83.2
OBV020						13.7
OBV023						0.5
ORBV032						16.9
ORBV041						6.6
ORL020						21
ORL028						8.9
ORL048						14.6
ORL050						18
ORL054						30.4

## Sheet: b
	HC + P/B	HC - P/B	HD + P/B	HD - P/B	PD + P/B	PD - P/B	HD + M	HD - M	PD - M
CoVax-HCW-001	-4
CoVax-HCW-002	8
CoVax-HCW-003	-16
CoVax-HCW-004	-4
CoVax-HCW-005	-6
CoVax-HCW-006	-13
CoVax-HCW-007	-30
CoVax-HCW-008	3
CoVax-HCW-009	-4
CoVax-HCW-010	-2
CoVax-HCW-011	-8
CoVax-HCW-012	14
CoVax-HCW-013	-9
CoVax-HCW-014	2
CoVax-HCW-015	-18
CoVax-HCW-016	2
CoVax-HCW-017	6
CoVax-HCW-018	-1
CoVax-HCW-019	-19
CoVax-HCW-020	-7
CoVax-HCW-021	7
CoVax-HCW-022	-18
CoVax-HCW-023	4
CoVax-HCW-024	9
CoVax-HCW-026		36
CoVax-HCW-027		2
CoVax-HCW-028		18
CoVax-HCW-029		18
CoVax-HCW-030		-2
CoVax-HCW-031		-3
CoVax-HCW-032		12
CoVax-HCW-033		10
CoVax-HCW-035		15
CoVax-HCW-036		4
CoVax-HCW-037		-13
CoVax-HCW-038		-3
CoVax-HCW-039		5
CoVax-HCW-040		-13
CoVax-HCW-041		13
CoVax-HCW-042		1
CoVax-HCW-043		5
CoVax-HCW-044		5
CoVax-HCW-045		19
CoVax-HCW-046		0
CoVax-HCW-047		12
CoVax-HCW-049		17
CoVax-HCW-050		5
ODL029							5
OBV005								7
OBV010								8
OBV014								10
ODL004								-9
ODL005								-4
ODL023								28
ODL030								16
ORBV003								-12
ORBV005								3
ORBV026								20
ORBV027								8
ORBV029								5
ORBV035								23
ORL007								-1
ORL008								5
ORL016								13
ORL022								29
ORL031								31
ORL033								5
ORL058								-10
OBV001			-6
OBV011			5
OBV017
ODL010			-6
ODL011			2
ODL018
ORBV012			2
ORBV016			-1
ORBV017			4
ORBV025			-5
ORBV028			-16
ORBV038			2
ORL001			-10
ORL021			7
ORL034			7
ORL036			-11
ORL039			-11
ORL044			-6
ORLCS009			-14
ORLCS010			-10
OBV002				3
OBV003
OBV004
OBV007				11
OBV008				-16
OBV012
OBV013				-14
OBV015				21
OBV022				5
ODL001				-12
ODL003				8
ODL006				-32
ODL007				-2
ODL008				-4
ODL009				31
ODL012
ODL013
ODL014
ODL016				-13
ODL017				-27
ODL019				13
ODL020
ODL022				-46
ODL024				13
ODL025				-3
ODL026
ODL031				6
ODL032
ORBV006				7
ORBV007
ORBV008				0
ORBV009				20
ORBV010
ORBV011				10
ORBV013				3
ORBV014				-15
ORBV018				7
ORBV020
ORBV021				5
ORBV023				9
ORBV024
ORBV030				-11
ORBV031
ORBV033
ORBV039
ORBV040				-9
ORL003
ORL004				13
ORL005
ORL006				41
ORL010				14
ORL011
ORL012				22
ORL018				-13
ORL019				16
ORL023				-3
ORL024
ORL025
ORL026
ORL027				19
ORL032				14
ORL038
ORL041				-13
ORL042				23
ORL043
ORL046
ORL047				-12
ORL051				-1
ORL052				-8
ORL053				8
ORL055				-17
ORL056				-15
ORL057				-22
ORLCS001
ORLCS002				-6
ORLCS003				10
ORLCS005				-8
ORLCS006				25
ORLCS007				-4
ORLCS008				8
OBV006									9
OBV018									1
OBV019					21
OBV020						6
OBV023						13
ORBV032						18
ORBV041						31
ORL020						-13
ORL028
ORL048						30
ORL050
ORL054						14

## Sheet: c
	HC + P/B	HC - P/B	HD + P/B	HD - P/B	PD + P/B	PD - P/B	HD + M	HD - M	PD - M
CoVax-HCW-001	5.2
CoVax-HCW-002	5.8
CoVax-HCW-003	3.5
CoVax-HCW-004	6.4
CoVax-HCW-005	6.5
CoVax-HCW-006	2.2
CoVax-HCW-007	17.4
CoVax-HCW-008	1.8
CoVax-HCW-009	0.2
CoVax-HCW-010	7.6
CoVax-HCW-011	1.1
CoVax-HCW-012	1.7
CoVax-HCW-013	2.9
CoVax-HCW-014	5.8
CoVax-HCW-015	11.4
CoVax-HCW-016	3.3
CoVax-HCW-017	3.1
CoVax-HCW-018	1.7
CoVax-HCW-019	3.4
CoVax-HCW-020	5.2
CoVax-HCW-021	8.4
CoVax-HCW-022	5.7
CoVax-HCW-023	1.2
CoVax-HCW-024	1.6
CoVax-HCW-026		3.4
CoVax-HCW-027		25.2
CoVax-HCW-028		11.4
CoVax-HCW-029		7.9
CoVax-HCW-030		5.9
CoVax-HCW-031		55.1
CoVax-HCW-032		5.2
CoVax-HCW-033		3.8
CoVax-HCW-035		16.6
CoVax-HCW-036		42.3
CoVax-HCW-037		100
CoVax-HCW-038		5.7
CoVax-HCW-039		7.6
CoVax-HCW-040		8.1
CoVax-HCW-041		9.9
CoVax-HCW-042		5.9
CoVax-HCW-043		22.5
CoVax-HCW-044		12.6
CoVax-HCW-045		25
CoVax-HCW-046		48.1
CoVax-HCW-047		35.7
CoVax-HCW-049		15.2
CoVax-HCW-050		12.3
ODL029							4.2
OBV005								4.5
OBV010								16.2
OBV014								24
ODL004
ODL005								9.4
ODL023								4.8
ODL030								9.2
ORBV003								28.9
ORBV005								23.1
ORBV026								4.7
ORBV027								15.3
ORBV029								11.8
ORBV035								13.2
ORL007								10.5
ORL008								27.3
ORL016								9.5
ORL022								4.5
ORL031								1.1
ORL033								3.5
ORL058								59.8
OBV001			2.5
OBV011			3.1
OBV017
ODL010			3.9
ODL011			11.7
ODL018
ORBV012			3.3
ORBV016			5.3
ORBV017			4.6
ORBV025			1.9
ORBV028			2.7
ORBV038			8.9
ORL001			12.5
ORL021			2.8
ORL034
ORL036			15
ORL039			9.1
ORL044			16.2
ORLCS009			45.4
ORLCS010			9.1
OBV002				5.8
OBV003
OBV004
OBV007				4.3
OBV008
OBV012
OBV013				3.1
OBV015
OBV022				6.2
ODL001				2.3
ODL003				20.1
ODL006				20.9
ODL007				4.6
ODL008				9.7
ODL009				17.1
ODL012
ODL013
ODL014				6
ODL016
ODL017
ODL019				11.9
ODL020
ODL022
ODL024				17.4
ODL025
ODL026				4.1
ODL031				17
ODL032
ORBV006				6.3
ORBV007
ORBV008				2.1
ORBV009				2.7
ORBV010
ORBV011				5.3
ORBV013				7.3
ORBV014				5.4
ORBV018				2.6
ORBV020				3.1
ORBV021				8
ORBV023				8.2
ORBV024
ORBV030
ORBV031
ORBV033
ORBV039
ORBV040
ORL003
ORL004
ORL005
ORL006				1
ORL010
ORL011
ORL012				3.7
ORL018				3.5
ORL019
ORL023				7.6
ORL024
ORL025				100
ORL026
ORL027				4.8
ORL032
ORL038
ORL041				18.8
ORL042				4.6
ORL043
ORL046
ORL047
ORL051				12.6
ORL052
ORL053				5.6
ORL055				20.5
ORL056
ORL057				2.6
ORLCS001
ORLCS002				10.6
ORLCS003				6.3
ORLCS005
ORLCS006				4.2
ORLCS007				10.8
ORLCS008				2.1
OBV006									8
OBV018									11.5
OBV019					100
OBV020
OBV023						0.1
ORBV032						4.8
ORBV041						23.5
ORL020						2.4
ORL028
ORL048
ORL050
ORL054						4.5

## Sheet: d
	HC + P/B	HC - P/B	HD + P/B	HD - P/B	PD + P/B	PD - P/B	HD + M	HD - M	PD - M
CoVax-HCW-001	5.2
CoVax-HCW-002	5.8
CoVax-HCW-003	3.5
CoVax-HCW-004	6.4
CoVax-HCW-005	6.5
CoVax-HCW-006	2.2
CoVax-HCW-007	17.4
CoVax-HCW-008	1.8
CoVax-HCW-009	0.2
CoVax-HCW-010	7.6
CoVax-HCW-011	1.1
CoVax-HCW-012	1.7
CoVax-HCW-013	2.9
CoVax-HCW-014	5.8
CoVax-HCW-015	11.4
CoVax-HCW-016	3.3
CoVax-HCW-017	3.1
CoVax-HCW-018	1.7
CoVax-HCW-019	3.4
CoVax-HCW-020	5.2
CoVax-HCW-021	8.4
CoVax-HCW-022	5.7
CoVax-HCW-023	1.2
CoVax-HCW-024	1.6
CoVax-HCW-026		3.4
CoVax-HCW-027		25.2
CoVax-HCW-028		11.4
CoVax-HCW-029		7.9
CoVax-HCW-030		5.9
CoVax-HCW-031		55.1
CoVax-HCW-032		5.2
CoVax-HCW-033		3.8
CoVax-HCW-035		16.6
CoVax-HCW-036		42.3
CoVax-HCW-037		100
CoVax-HCW-038		5.7
CoVax-HCW-039		7.6
CoVax-HCW-040		8.1
CoVax-HCW-041		9.9
CoVax-HCW-042		5.9
CoVax-HCW-043		22.5
CoVax-HCW-044		12.6
CoVax-HCW-045		25
CoVax-HCW-046		48.1
CoVax-HCW-047		35.7
CoVax-HCW-049		15.2
CoVax-HCW-050		12.3
ODL029							4.2
OBV005								4.5
OBV010								16.2
OBV014								24
ODL004
ODL005								9.4
ODL023								4.8
ODL030								9.2
ORBV003								28.9
ORBV005								23.1
ORBV026								4.7
ORBV027								15.3
ORBV029								11.8
ORBV035								13.2
ORL007								10.5
ORL008								27.3
ORL016								9.5
ORL022								4.5
ORL031								1.1
ORL033								3.5
ORL058								59.8
OBV001			2.5
OBV011			3.1
OBV017
ODL010			3.9
ODL011			11.7
ODL018
ORBV012			3.3
ORBV016			5.3
ORBV017			4.6
ORBV025			1.9
ORBV028			2.7
ORBV038			8.9
ORL001			12.5
ORL021			2.8
ORL034
ORL036			15
ORL039			9.1
ORL044			16.2
ORLCS009			45.4
ORLCS010			9.1
OBV002				5.8
OBV003
OBV004
OBV007				4.3
OBV008
OBV012
OBV013				3.1
OBV015
OBV022				6.2
ODL001				2.3
ODL003				20.1
ODL006				20.9
ODL007				4.6
ODL008				9.7
ODL009				17.1
ODL012
ODL013
ODL014				6
ODL016
ODL017
ODL019				11.9
ODL020
ODL022
ODL024				17.4
ODL025
ODL026				4.1
ODL031				17
ODL032
ORBV006				6.3
ORBV007
ORBV008				2.1
ORBV009				2.7
ORBV010
ORBV011				5.3
ORBV013				7.3
ORBV014				5.4
ORBV018				2.6
ORBV020				3.1
ORBV021				8
ORBV023				8.2
ORBV024
ORBV030
ORBV031
ORBV033
ORBV039
ORBV040
ORL003
ORL004
ORL005
ORL006				1
ORL010
ORL011
ORL012				3.7
ORL018				3.5
ORL019
ORL023				7.6
ORL024
ORL025				100
ORL026
ORL027				4.8
ORL032
ORL038
ORL041				18.8
ORL042				4.6
ORL043
ORL046
ORL047
ORL051				12.6
ORL052
ORL053				5.6
ORL055				20.5
ORL056
ORL057				2.6
ORLCS001
ORLCS002				10.6
ORLCS003				6.3
ORLCS005
ORLCS006				4.2
ORLCS007				10.8
ORLCS008				2.1
OBV006									8
OBV018									11.5
OBV019					100
OBV020
OBV023						0.1
ORBV032						4.8
ORBV041						23.5
ORL020						2.4
ORL028
ORL048
ORL050
ORL054						4.5

## Sheet: e
	S IgG AI	HC prev. inf.	HC naïve	HD prev. inf.	HD naïve	PD prev. inf.	PD naïve	All
CoVax-HCW-001	63	599.1						599.1
CoVax-HCW-002	65	536.6						536.6
CoVax-HCW-003	52	331.1						331.1
CoVax-HCW-004	69	385.5						385.5
CoVax-HCW-005	53	403.3						403.3
CoVax-HCW-006	59	258.5						258.5
CoVax-HCW-007	46	179.7						179.7
CoVax-HCW-008	46	668.1						668.1
CoVax-HCW-009	52	1301						1301
CoVax-HCW-010	66	345.6						345.6
CoVax-HCW-011	59	293.2						293.2
CoVax-HCW-012	72	607.4						607.4
CoVax-HCW-013	56	672.4						672.4
CoVax-HCW-014	70	244.1						244.1
CoVax-HCW-015	49	192.1						192.1
CoVax-HCW-016	48	828.6						828.6
CoVax-HCW-017	65	204.5						204.5
CoVax-HCW-018	60	209.1						209.1
CoVax-HCW-019	46	391.5						391.5
CoVax-HCW-020	51	220.5						220.5
CoVax-HCW-021	60	228.6						228.6
CoVax-HCW-022	64	292.4						292.4
CoVax-HCW-023	58	314.1						314.1
CoVax-HCW-024	49	798.8						798.8
CoVax-HCW-026	58		855					855
CoVax-HCW-027	33		130.1					130.1
CoVax-HCW-028	47		308					308
CoVax-HCW-029	53		293.2					293.2
CoVax-HCW-030	43		260					260
CoVax-HCW-031	45		40					40
CoVax-HCW-032	47		233.2					233.2
CoVax-HCW-033	41		213					213
CoVax-HCW-035	51		40					40
CoVax-HCW-036	37		89.03					89.03
CoVax-HCW-037	30		47.38					47.38
CoVax-HCW-038	28		61.43					61.43
CoVax-HCW-039	40		147.3					147.3
CoVax-HCW-040	47		86.56					86.56
CoVax-HCW-041	40		58.2					58.2
CoVax-HCW-042	31		121.1					121.1
CoVax-HCW-043	46		65.98					65.98
CoVax-HCW-044	36		142.1					142.1
CoVax-HCW-045	47		40					40
CoVax-HCW-046	35		41.86					41.86
CoVax-HCW-047	48		56.9					56.9
CoVax-HCW-049	47		65.03					65.03
CoVax-HCW-050	33		106.8					106.8
ODL029	78			5182				5182
OBV005	30				40			40
OBV010	47				43.47			43.47
OBV014	32				40			40
ODL004	12				40			40
ODL005	45				908.3			908.3
ODL023	47				40			40
ODL030	49				40			40
ORBV003	23				40			40
ORBV005	40				40.21			40.21
ORBV026	39				102.5			102.5
ORBV027	52				326.5			326.5
ORBV029	35				40			40
ORBV035	63				40			40
ORL007	37				40			40
ORL008	42				213.9			213.9
ORL016	33				40			40
ORL022	46				40			40
ORL031	57				83.25			83.25
ORL033	47				78.79			78.79
ORL058	38				40			40
OBV001	70			2055				2055
OBV011	76			850.4				850.4
OBV017				40				40
ODL010	43			584.6				584.6
ODL011	46			65.01				65.01
ODL018				40				40
ORBV012	56			2362				2362
ORBV016	80			3356				3356
ORBV017	72			1600				1600
ORBV025	72			1250				1250
ORBV028	31			199.6				199.6
ORBV038	43			2305				2305
ORL001	67			609.8				609.8
ORL021	74			2177				2177
ORL034	29			40				40
ORL036	60			891.7				891.7
ORL039	43			2169				2169
ORL044	70			1078				1078
ORLCS009	48			524.5				524.5
ORLCS010	46			1014				1014
OBV002	32				40			40
OBV003					40			40
OBV004					40			40
OBV007	48				40			40
OBV008	23				40			40
OBV012					40			40
OBV013	16				40			40
OBV015	51				40			40
OBV022	23				40			40
ODL001	46				6038			6038
ODL003	37				40			40
ODL006	0				40			40
ODL007	3				40			40
ODL008	24				152.5			152.5
ODL009	43				40			40
ODL012					40			40
ODL013					40			40
ODL014					40			40
ODL016	0				40			40
ODL017	0				40			40
ODL019	34				40			40
ODL020					40			40
ODL022	0				40			40
ODL024	41				40			40
ODL025	16				40			40
ODL026					40			40
ODL031	36				64.77			64.77
ODL032					40			40
ORBV006	27				40			40
ORBV007					40			40
ORBV008	16				40			40
ORBV009	56				40			40
ORBV010					40			40
ORBV011	28				72.07			72.07
ORBV013	40				40			40
ORBV014	0				40			40
ORBV018	25				40			40
ORBV020					40			40
ORBV021	27				40			40
ORBV023	32				40			40
ORBV024					40			40
ORBV030	0				40			40
ORBV031					40			40
ORBV033					40			40
ORBV039					40			40
ORBV040	0				40			40
ORL003					40			40
ORL004	49				40			40
ORL005					40			40
ORL006	61				199.4			199.4
ORL010	40				40			40
ORL011					40			40
ORL012	44				40			40
ORL018	0				40			40
ORL019	61				40			40
ORL023	11				40			40
ORL024					40			40
ORL025					40			40
ORL026					40			40
ORL027	35				60.42			60.42
ORL032	40				40			40
ORL038					40			40
ORL041	0				40			40
ORL042	55				40			40
ORL043					40			40
ORL046					40			40
ORL047	14				40			40
ORL051	35				104.2			104.2
ORL052	0				40			40
ORL053	25				40			40
ORL055	15				40			40
ORL056	0				40			40
ORL057	0				40			40
ORLCS001					40			40
ORLCS002	43				324.7			324.7
ORLCS003	24				40			40
ORLCS005	0				40			40
ORLCS006	47				40			40
ORLCS007	9				163.4			163.4
ORLCS008	11				40			40
OBV006	24						40	40
OBV018	16						155.1	155.1
OBV019	63					40		40
OBV020	25						40	40
OBV023	42						1155	1155
ORBV032	46						40	40
ORBV041	60						51.49	51.49
ORL020	0						81.31	81.31
ORL028							40	40
ORL048	44						40	40
ORL050							40	40
ORL054	32						40	40
